# Supplementary material for: Combined metabolomics and network pharmacology to elucidate the mechanisms of Dracorhodin Perchlorate in treating diabetic foot ulcer rats
Source: Front Pharmacol. 2022 Nov 18;13:1038656. doi: 10.3389/fphar.2022.1038656 (PMC9752146; doi:10.3389/fphar.2022.1038656)
Supplement: Supplementary file 1 [file DataSheet4.xlsx]

## Sheet: Supplementary Material S3
KEGG ID of 114 differential metabolites in the Adm and Mod groups
KEGG ID
C21730
C21517
C21283
C20674
C19581
C19434
C19022
C18456
C18423
C17996
C17396
C17360
C16891
C16675
C16505
C14695
C14658
C14549
C14536
C14293
C14208
C14112
C13705
C12424
C12312
C11837
C11777
C11769
C11569
C11052
C10996
C10759
C10172
C09695
C09501
C09336
C08988
C08899
C08670
C08331
C08288
C08005
C07657
C07332
C07073
C07002
C06325
C06035
C05644
C05526
C03758
C03690
C02305
C02242
C02137
C01833
C01806
C01800
C01252
C00799
C00633
C00455
C00445
C00360
C00319
C00178
C00037
C19338
C18218
C14992
C14910
C14310
C13693
C12849
C11592
C11494
C10956
C10720
C10484
C10208
C09311
C08806
C08430
C07565
C07434
C07119
C07072
C06563
C06413
C06335
C06103
C05635
C05598
C05512
C05466
C05422
C04590
C04540
C04501
C04462
C02997
C02835
C02067
C01586
C01551
C00803
C00795
C00628
C00352
C00299
C00270
C00214
C00144
C00055
