# Supplementary material for: Combined metabolomics and network pharmacology to elucidate the mechanisms of Dracorhodin Perchlorate in treating diabetic foot ulcer rats
Source: Front Pharmacol. 2022 Nov 18;13:1038656. doi: 10.3389/fphar.2022.1038656 (PMC9752146; doi:10.3389/fphar.2022.1038656)
Supplement: Supplementary file 2 [file DataSheet3.xlsx]

## Sheet: Supplementary Material S2
KEGG ID of 183 differential metabolites in the Mod and Con groups
KEGG ID
C20521
C20450
C20387
C20258
C19574
C19434
C19111
C19022
C18917
C18721
C18698
C18668
C18582
C18456
C18423
C18251
C18174
C17385
C17359
C17002
C16990
C16921
C16891
C16488
C16454
C16452
C16398
C16185
C15770
C15623
C15379
C15346
C14915
C14658
C14401
C14302
C13824
C13688
C13311
C12842
C12424
C12312
C11821
C11777
C11769
C11564
C11277
C11224
C11156
C11129
C11120
C11110
C10916
C10897
C10858
C10782
C10571
C10172
C10164
C10125
C09694
C09289
C08902
C08899
C08670
C08669
C08334
C08288
C08150
C08095
C08005
C07915
C07890
C07819
C07669
C07582
C07526
C07501
C07332
C07278
C07273
C07138
C07074
C06827
C06804
C06687
C06536
C06524
C06470
C06469
C06114
C06035
C06034
C05932
C05548
C04663
C04584
C04420
C04274
C04203
C03771
C03114
C02560
C02477
C02441
C02305
C02256
C02242
C02029
C01965
C01659
C01598
C01526
C01341
C01017
C00881
C00847
C00783
C00695
C00568
C00493
C00455
C00334
C00319
C00315
C00303
C00248
C00179
C00026
C21581
C21482
C19429
C19415
C19375
C19023
C18830
C18056
C16624
C14293
C13728
C12849
C11718
C10986
C10720
C09697
C08806
C08676
C08475
C08430
C08338
C08156
C07565
C07316
C07119
C06429
C06335
C05565
C05466
C05464
C04690
C04590
C04586
C04540
C04483
C04409
C04225
C03690
C02367
C01683
C01586
C01040
C01035
C00940
C00803
C00628
C00502
C00489
C00296
C00270
C00198
C00158
C00089
C00020
