# Supplementary material for: Combined metabolomics and network pharmacology to elucidate the mechanisms of Dracorhodin Perchlorate in treating diabetic foot ulcer rats
Source: Front Pharmacol. 2022 Nov 18;13:1038656. doi: 10.3389/fphar.2022.1038656 (PMC9752146; doi:10.3389/fphar.2022.1038656)
Supplement: Supplementary file 3 [file DataSheet5.xlsx]

## Sheet: Supplementary Material S4
Compound ID	Name	Formula	Molecular.Weight	Actual.RT	KEGG.ID	ID	HMDB.ID	mzVault.Best.Match	mzCloud.Best.Match	level	Super.class	Class	Sub.class	Pathway	QC_06	QC_07	QC_08	QC_09	QC_10	QC_11	QC_12	QC_13	QC_14	Con1	Con2	Con3	Con4	Con5	Con6	Adm1	Adm2	Adm3	Adm4	Adm5	Adm6	Mod1	Mod2	Mod3	Mod4	Mod5	Mod6
2.358_145.053	8-hydroxyquinoline	C9 H7 N O	145.053	2.358	C19434	MReference-2633	#N/A	#N/A	89.8	level2	#N/A	#N/A	#N/A	NULL	1.6007e+08	2.13418e+08	1.48352e+08	1.4267e+08	1.3943e+08	2.26139e+08	1.65864e+08	1.93165e+08	2.04663e+08	4.46308e+07	3.74608e+08	2.89255e+08	1.12004e+08	2.66027e+08	8.99785e+07	2.15641e+08	2.42606e+08	5.08224e+08	1.58205e+08	1.09902e+08	1.42256e+08	2.77928e+07	4.97089e+07	2.0659e+07	2.01198e+08	6.88435e+07	5.81558e+07
3.374_322.1165	Binapacryl	C15 H18 N2 O6	322.116	3.374	C19022	S9817	#N/A	#N/A	#N/A	level4	#N/A	#N/A	#N/A	NULL	1.29029e+06	1.27704e+06	1.27151e+06	1.33581e+06	1.26157e+06	1.3045e+06	1.29028e+06	1.41028e+06	1.26857e+06	1.01591e+06	350432	309135	860710	1.1631e+06	424709	1.13703e+06	320495	1.80552e+06	1.09219e+06	691970	258782	1.36109e+06	3.31406e+06	3.06229e+06	5.97023e+06	1.02889e+06	2.10917e+06
5.322_291.1141	Cyproconazole	C15 H18 Cl N3 O	291.114	5.322	C18456	S77706	#N/A	#N/A	#N/A	level4	#N/A	#N/A	#N/A	NULL	900631	882795	834620	862302	849183	871996	902987	883636	907029	1.90999e+06	3.34925e+06	1.84743e+06	1.15283e+06	365109	697697	1.40164e+06	898049	1.96395e+06	600561	778647	624343	374113	672738	213244	323130	1.07151e+06	197108
0.62_354.0498	Thiodicarb	C10 H18 N4 O4 S3	354.05	0.62	C18423	S10441969	#N/A	#N/A	#N/A	level4	#N/A	#N/A	#N/A	NULL	8.97739e+06	9.33291e+06	9.35698e+06	9.98131e+06	7.3478e+06	9.01348e+06	7.51496e+06	1.03046e+07	9.88211e+06	1.55486e+07	7.1682e+06	6.15178e+06	6.66697e+06	8.54857e+06	5.81667e+06	1.25823e+07	6.64889e+06	7.79097e+06	8.87573e+06	1.02506e+07	4.28378e+06	9.42015e+06	1.37155e+07	1.19042e+07	2.04025e+07	1.28163e+07	1.28523e+07
9.366_456.3221	Callystatin a	C29 H44 O4	456.322	9.366	C16891	S4581330	#N/A	#N/A	#N/A	level4	#N/A	#N/A	#N/A	NULL	760497	850780	798158	707767	860585	1.10666e+06	1.04043e+06	866513	934370	268688	66541.7	80441.5	57900.7	52697.6	60642	196888	612140	585045	2.17091e+06	314052	2.23911e+06	4.30934e+06	3.01126e+06	3.38578e+06	2.02296e+06	1.96578e+06	1.73618e+06
7.277_358.2508	2062850	C23 H34 O3	358.251	7.277	C14658	S2005918	#N/A	#N/A	#N/A	level4	#N/A	#N/A	#N/A	NULL	512011	520162	508688	531680	499576	517153	510354	547176	533776	60543.2	54463.7	53110.6	84410.8	46499.3	85918.6	58890.9	806296	43583.3	519323	406866	540625	3.09213e+06	2.16679e+06	2.17727e+06	669631	870423	692540
4.361_157.0378	Furaspor	C6 H7 N O4	157.038	4.361	C14293	S10985	#N/A	97.8	#N/A	level4	#N/A	#N/A	#N/A	NULL	2.25507e+07	2.27485e+07	2.26372e+07	2.32028e+07	2.35001e+07	2.36267e+07	2.37741e+07	2.29938e+07	2.28929e+07	1.17136e+06	9.34476e+07	4.10469e+07	2.91067e+06	3.70729e+06	1.63786e+06	4.0067e+07	5.89529e+07	8.42133e+07	7.12623e+06	3.99773e+07	3.9608e+07	2.00646e+07	7.16082e+06	6.36959e+06	1.08067e+07	1.05974e+07	1.76933e+07
2.754_412.1164	Aklavinone	C22 H20 O8	412.116	2.754	C12424	S140482	#N/A	#N/A	#N/A	level4	#N/A	#N/A	#N/A	map01100 Metabolic pathways;	176582	239415	213990	264302	201787	227084	197571	204726	196948	86493.6	644491	411226	95291.5	341561	129092	337236	220324	1.27171e+06	295316	139328	214378	37595	56193.2	36515.8	121425	57411.4	56231.9
4.945_133.053	2-oxindole	C8 H7 N O	133.053	4.945	C12312	MReference-616	HMDB0061918	#N/A	85.9	level2	Organoheterocyclic compounds	Indoles and derivatives	Indolines	#N/A	2.14296e+06	2.6633e+06	2.15697e+06	2.21975e+06	2.20882e+06	2.19858e+06	2.17312e+06	2.05126e+06	2.25719e+06	6.41029e+06	2.54007e+06	1.77174e+06	2.779e+06	3.94049e+06	2.01345e+06	3.74293e+06	2.04551e+06	2.11031e+06	2.58828e+06	6.56106e+06	3.50852e+06	1.10926e+06	1.20855e+06	1.00778e+06	1.7223e+06	1.40195e+06	1.33414e+06
3.528_179.1062	Iproniazid	C9 H13 N3 O	179.106	3.528	C11777	S3617	#N/A	#N/A	#N/A	level4	#N/A	#N/A	#N/A	NULL	482500	495764	532273	653261	508632	590681	503140	510923	498843	519629	272105	322790	439416	563621	332777	649386	275044	545587	582380	673824	83677.6	774830	862649	1.0812e+06	1.8453e+06	558906	955415
4_288.1144	R-soterenol	C12 H20 N2 O4 S	288.114	4	C11769	S391626	#N/A	#N/A	#N/A	level4	#N/A	#N/A	#N/A	NULL	8.79735e+06	7.00914e+06	7.59095e+06	8.06924e+06	8.39131e+06	7.98421e+06	7.22253e+06	6.07931e+06	6.63113e+06	6.81606e+06	2.31076e+07	3.39807e+07	6.74397e+06	9.71341e+06	1.13641e+07	1.37371e+07	8.76214e+06	1.19532e+07	3.69858e+06	8.76877e+06	4.20925e+06	4.27149e+06	4.80306e+06	3.5648e+06	3.4185e+06	4.88866e+06	3.32416e+06
0.698_143.0947	Stachydrine	C7 H13 N O2	143.095	0.698	C10172	S103115	HMDB0004827	#N/A	#N/A	level4	Organic acids and derivatives	Carboxylic acids and derivatives	Amino acids, peptides, and analogues	NULL	1.5314e+07	1.67463e+07	1.43777e+07	1.60804e+07	1.42384e+07	1.49715e+07	1.61845e+07	1.57216e+07	1.7607e+07	9.30536e+06	1.82861e+07	1.57108e+07	2.70491e+07	2.63118e+07	3.03336e+07	1.68744e+07	2.90451e+07	1.17625e+07	1.97439e+07	2.58319e+07	6.38113e+07	1.19589e+07	9.06755e+06	1.05187e+07	7.2004e+06	1.03729e+07	8.44968e+06
9.74_432.324	Gitogenin	C27 H44 O4	432.324	9.74	C08899	S390463	#N/A	#N/A	#N/A	level4	Steroids	27-Carbon atoms	Spirostan derivatives [Fig]	NULL	2.38838e+06	1.98763e+06	2.4321e+06	2.21108e+06	2.77625e+06	2.30012e+06	2.26629e+06	1.90108e+06	1.98363e+06	1.38831e+06	576999	384125	223497	1.25718e+06	232256	307380	606156	924227	270401	623326	542296	1.23496e+06	1.4613e+06	2.11616e+06	2.6579e+06	901611	725691
6.327_405.288	(+)-cassaine	C24 H39 N O4	405.288	6.327	C08670	S4444673	#N/A	#N/A	#N/A	level4	Alkaloids	Alkaloids derived by amination reactions	Terpenoid alkaloids	NULL	718641	746490	918298	734298	795495	771416	782768	761618	717199	37928.2	28810.5	47754	44200.5	32109.3	55708.3	801332	184241	175880	1.00048e+06	2.7696e+06	466483	2.04629e+06	2.15256e+06	1.90271e+06	2.12667e+06	1.42701e+06	1.27198e+06
2.965_173.1168	Indospicine	C7 H15 N3 O2	173.117	2.965	C08288	S97122	#N/A	#N/A	#N/A	level4	#N/A	#N/A	#N/A	NULL	277547	153278	227187	191929	255059	151337	167295	161445	286112	83711.6	25947.2	29239	38063.5	34656.6	41291.1	80538	34405.7	91389.2	135257	29704.8	36488.2	329676	180229	426718	1.87316e+06	296541	812635
7.273_416.2541	Alfentanil	C21 H32 N6 O3	416.254	7.273	C08005	S46451	HMDB0014940	#N/A	#N/A	level4	Benzenoids	Benzene and substituted derivatives	Anilides	NULL	204675	220336	192788	202676	195928	218139	262487	205851	197114	50299.2	34105.8	44124.2	65823.8	29774.1	50054.6	31374.9	345494	30647.5	243233	119236	223243	1.35432e+06	860207	932892	216870	356126	222401
4.975_298.1218	Benzyl succinate	C18 H18 O4	298.122	4.975	C07332	S7370	#N/A	#N/A	#N/A	level4	#N/A	#N/A	#N/A	NULL	1.84269e+06	1.83928e+06	1.88791e+06	1.85115e+06	1.92359e+06	1.92122e+06	1.79529e+06	1.83672e+06	1.85748e+06	27902.8	22244.7	26086.4	32556	21885.3	52132.4	22998.3	28668.5	20446.5	27563.9	1.16082e+07	64107.8	2.33228e+06	2.37439e+06	2.58718e+06	8.18134e+06	4.65716e+06	7.57212e+06
4.403_158.0218	4-methylene-2-oxoglutarate	C6 H6 O5	158.022	4.403	C06035	S389673	HMDB0037759	#N/A	#N/A	level4	Organic acids and derivatives	Keto acids and derivatives	Gamma-keto acids and derivatives	#N/A	6.32578e+06	6.34948e+06	6.07198e+06	6.6081e+06	6.28473e+06	6.1029e+06	6.13615e+06	6.05225e+06	5.99102e+06	705378	7.64631e+06	5.67846e+06	2.15102e+06	2.54805e+06	2.18601e+06	8.95851e+06	3.27431e+06	2.79544e+06	4.71566e+06	1.04003e+07	8.44787e+06	1.44194e+07	1.30877e+07	1.30825e+07	7.55771e+06	9.21097e+06	7.78675e+06
7.697_449.3143	Glycochenodeoxycholate	C26 H43 N O5	449.314	7.697	C05466	BGI629	HMDB0000637	84.1	#N/A	level3	ST Sterol Lipids	ST04 Bile acids and derivatives	ST0402 C26 bile acids, alcohols, and derivatives	map00120 Primary bile acid biosynthesis; map04976 Bile secretion; map04979 Cholesterol metabolism;	1.59523e+06	1.50411e+06	1.55452e+06	1.57889e+06	1.47474e+06	1.45742e+06	1.50673e+06	1.39744e+06	1.52781e+06	295576	545726	395301	114073	234292	177013	2.5697e+06	1.612e+06	3.59737e+06	695218	1.67795e+07	1.94763e+06	800860	522701	568643	526986	709881	484936
7.834_390.2771	Bis(2-ethylhexyl) phthalate	C24 H38 O4	390.277	7.834	C03690	S21106505	#N/A	#N/A	#N/A	level4	#N/A	#N/A	#N/A	NULL	5.77239e+07	5.54501e+07	5.72325e+07	5.6714e+07	5.3195e+07	5.40567e+07	6.08162e+07	5.81438e+07	5.06891e+07	7.90534e+06	5.57213e+06	4.90898e+06	2.40555e+06	1.10111e+06	3.64407e+06	1.33812e+07	1.25649e+07	1.58098e+07	5.07708e+07	1.57309e+08	8.45133e+07	2.59733e+08	2.08458e+08	1.84951e+08	5.02952e+07	7.48264e+07	6.43965e+07
0.741_211.0361	Phosphocreatine	C4 H10 N3 O5 P	211.036	0.741	C02305	S567	HMDB0001511	#N/A	#N/A	level4	Organic acids and derivatives	Carboxylic acids and derivatives	Amino acids, peptides, and analogues	map00330 Arginine and proline metabolism; map01100 Metabolic pathways;	3.53521e+06	3.83592e+06	4.16961e+06	4.48889e+06	4.12741e+06	4.29106e+06	4.02159e+06	4.48746e+06	4.59868e+06	4.09802e+06	2.66028e+06	4.09129e+06	7.91611e+06	5.77713e+06	9.16972e+06	5.04221e+06	1.93933e+07	4.85369e+06	5.13171e+06	4.79824e+06	8.11958e+06	3.88776e+06	3.28261e+06	3.5051e+06	1.60003e+06	1.94735e+06	1.77541e+06
1.028_165.0654	Epiguanine	C6 H7 N5 O	165.065	1.028	C02242	S10883	HMDB0000897	#N/A	#N/A	level4	Organoheterocyclic compounds	Imidazopyrimidines	Purines and purine derivatives	NULL	1.08574e+07	1.21089e+07	1.12239e+07	1.15913e+07	1.14118e+07	1.15379e+07	1.20216e+07	1.15002e+07	1.15047e+07	1.11951e+07	2.20112e+07	1.64249e+07	1.01354e+07	1.81961e+07	7.77502e+06	1.63943e+07	1.67673e+07	2.54171e+07	1.28921e+07	1.98648e+07	2.11272e+07	8.11202e+06	5.6717e+06	5.64854e+06	9.91306e+06	1.01735e+07	7.45826e+06
3.845_179.0586	Hippurate	C9 H9 N O3	179.059	3.845	C01586	BGI309	HMDB0000714	94	92.1	level1	Benzenoids	Benzene and substituted derivatives	Benzoic acids and derivatives	map00360 Phenylalanine metabolism; map01100 Metabolic pathways;	2.73443e+07	2.75509e+07	2.78251e+07	2.77269e+07	2.82589e+07	2.71658e+07	2.741e+07	2.69183e+07	2.56514e+07	8.10159e+07	3.95983e+07	2.28239e+07	3.44142e+07	5.96313e+07	2.57744e+07	6.29994e+07	2.36584e+07	3.87529e+07	4.72394e+07	5.3113e+07	2.25334e+07	7.73092e+06	7.17864e+06	8.27593e+06	2.00746e+07	1.27173e+07	1.18685e+07
1.221_334.0566	Β-nicotinamide mononucleotide	C11 H15 N2 O8 P	334.057	1.221	C00455	MReference-871	HMDB0000229	23.9	52.9	level3	Nucleosides, nucleotides, and analogues	Pyridine nucleotides	Nicotinamide nucleotides	#N/A	4.77905e+06	4.71465e+06	5.0863e+06	4.86946e+06	5.07415e+06	4.43201e+06	4.00005e+06	4.62048e+06	5.05133e+06	4.05858e+06	3.36292e+06	1.69144e+06	2.58128e+06	4.15965e+06	2.01751e+06	4.98197e+06	1.25175e+06	6.32621e+06	7.6302e+06	3.03477e+06	2.77683e+06	6.23899e+06	4.51711e+06	7.15938e+06	1.24741e+07	8.6045e+06	1.04512e+07
8.271_299.2824	D-sphingosine	C18 H37 N O2	299.282	8.271	C00319	MReference-418	HMDB0000252	11.9	95	level2	Organic nitrogen compounds	Organonitrogen compounds	Amines	map00600 Sphingolipid metabolism; map01100 Metabolic pathways; map04071 Sphingolipid signaling pathway; map04210 Apoptosis; map04217 Necroptosis;	1.72916e+08	1.72076e+08	1.66886e+08	1.81324e+08	1.65693e+08	1.7706e+08	1.77001e+08	1.71283e+08	1.84213e+08	5.01666e+06	1.15893e+07	9.00103e+06	6.74304e+06	1.43054e+07	4.90143e+06	1.12704e+07	6.78289e+06	8.05888e+06	7.64286e+06	6.7865e+06	3.91646e+06	2.14141e+07	3.73974e+07	2.28701e+07	1.17018e+07	5.86929e+07	9.82662e+06
2.93_173.9986	4-phenolsulfonic acid	C6 H6 O4 S	173.999	2.93	C12849	S4601	#N/A	#N/A	#N/A	level4	#N/A	#N/A	#N/A	NULL	1.04416e+07	1.26515e+07	1.19153e+07	1.22657e+07	1.2662e+07	1.2049e+07	1.24966e+07	1.18682e+07	1.23305e+07	3.98395e+07	2.03935e+07	1.3564e+07	1.9671e+07	2.81304e+07	1.74395e+07	1.77252e+07	5.5508e+06	1.01761e+07	1.25285e+07	2.20676e+07	2.47378e+07	9.7152e+06	9.1964e+06	8.71974e+06	4.40307e+06	3.64023e+06	3.00747e+06
4.532_298.1048	90049	C14 H18 O7	298.105	4.532	C10720	S83169	#N/A	#N/A	#N/A	level4	#N/A	#N/A	#N/A	NULL	1.64388e+06	1.66633e+06	1.65638e+06	1.61224e+06	1.70655e+06	1.68219e+06	1.68377e+06	1.57202e+06	1.66983e+06	5.99846e+06	2.84618e+06	1.51068e+06	1.81185e+06	2.59599e+06	1.7587e+06	2.42481e+06	1.36345e+06	1.6213e+06	5.17256e+06	2.56058e+06	2.28261e+06	1.21589e+06	978826	1.08602e+06	1.55032e+06	1.41964e+06	1.36396e+06
9.827_498.3005	Cucurbitacin s	C30 H42 O6	498.3	9.827	C08806	S106553	#N/A	#N/A	#N/A	level4	Terpenoids	Triterpenoids (C30)	Cucurbitanes	NULL	828070	816354	700838	707782	698589	958711	896579	903546	758106	1.1577e+06	336158	523345	199310	344211	91012.1	1.00128e+06	238992	612914	503603	391373	255276	583067	801443	1.18515e+06	2.72695e+06	688311	1.02294e+06
0.716_305.0857	Convicine	C10 H15 N3 O8	305.086	0.716	C08430	S79389	#N/A	#N/A	#N/A	level4	#N/A	#N/A	#N/A	NULL	3.62024e+06	2.54959e+06	3.281e+06	2.97554e+06	3.50309e+06	2.91208e+06	3.39407e+06	2.57881e+06	2.89338e+06	4.14112e+06	2.94732e+06	4.38012e+06	5.74568e+06	4.48738e+06	5.661e+06	1.95188e+06	5.24792e+06	2.09102e+06	3.03231e+06	1.41359e+06	2.84118e+06	1.09349e+06	3.67236e+06	3.25451e+06	1.51961e+06	3.42665e+06	2.39254e+06
2.955_135.0684	Acetanilide	C8 H9 N O	135.068	2.955	C07565	S880	HMDB0001250	#N/A	#N/A	level4	Benzenoids	Benzene and substituted derivatives	null	NULL	829457	721892	848485	832289	857940	818023	818949	807012	787116	2.66465e+06	1.07401e+06	570648	1.03035e+06	1.67745e+06	854246	1.73304e+06	625944	1.08216e+06	1.40926e+06	1.28712e+06	737325	197577	180668	198986	636548	316662	339011
8.933_344.2347	Medroxyprogesterone	C22 H32 O3	344.235	8.933	C07119	MReference-1321	HMDB0001939	#N/A	39.2	level3	Lipids and lipid-like molecules	Steroids and steroid derivatives	Pregnane steroids	NULL	9.28723e+06	9.39314e+06	9.36142e+06	9.58677e+06	9.10636e+06	8.73091e+06	8.30823e+06	8.02547e+06	8.6531e+06	7.97204e+06	2.40301e+07	1.68713e+07	9.81467e+06	2.71458e+07	5.09929e+06	7.95046e+06	1.1e+07	2.33193e+07	5.25356e+06	5.95791e+06	1.1113e+07	4.27055e+06	4.41012e+06	4.79761e+06	9.08898e+06	4.62395e+06	5.21009e+06
4.528_173.0146	Sulfanilic acid	C6 H7 N O3 S	173.015	4.528	C06335	S8166	#N/A	#N/A	#N/A	level4	#N/A	#N/A	#N/A	#N/A	1.14826e+06	1.12282e+06	1.1729e+06	1.16569e+06	1.19685e+06	1.17567e+06	1.20126e+06	1.12383e+06	1.18184e+06	792433	3.07546e+06	2.06968e+06	1.21926e+06	923998	2.45225e+06	1.28071e+06	1.55922e+06	1.48669e+06	1.01102e+06	2.00639e+06	1.38244e+06	1.76242e+06	665350	550391	176270	882706	608736
7.595_444.2638	Sn-3-o-(geranylgeranyl)glycerol 1-phosphate	C23 H41 O6 P	444.264	7.595	C04590	S9880537	#N/A	#N/A	#N/A	level4	GP Glycerophospholipids	GP10 Glycerophosphates	GP1006 Monoalkylglycerophosphates	map00564 Glycerophospholipid metabolism;	1.06368e+06	1.30309e+06	1.17088e+06	1.24016e+06	1.22774e+06	1.12232e+06	1.3983e+06	1.44276e+06	1.08326e+06	71707.7	79914.5	67345.9	16874.5	15727.5	17878.1	193179	261959	351361	800350	2.54993e+06	1.64765e+06	4.60167e+06	3.55257e+06	3.36807e+06	1.13773e+06	2.13728e+06	1.28017e+06
0.695_335.1324	N4-(beta-n-acetyl-d-glucosaminyl)-l-asparagine	C12 H21 N3 O8	335.132	0.695	C04540	S110370	HMDB0000489	#N/A	#N/A	level4	Organic oxygen compounds	Organooxygen compounds	Carbohydrates and carbohydrate conjugates	NULL	4.37207e+06	4.67376e+06	5.11882e+06	4.42316e+06	4.0012e+06	5.40004e+06	4.37375e+06	5.00751e+06	5.30008e+06	3.447e+06	4.37374e+06	3.75352e+06	3.57362e+06	3.96864e+06	6.33813e+06	4.38887e+06	3.64618e+06	3.91769e+06	5.8602e+06	4.58626e+06	6.5622e+06	8.68976e+06	8.97836e+06	8.44049e+06	4.44355e+06	7.00591e+06	6.54544e+06
3.456_102.0681	Valeric acid	C5 H10 O2	102.068	3.456	C00803	MReference-2530	HMDB0000892	#N/A	90.9	level2	Lipids and lipid-like molecules	Fatty Acyls	Fatty acids and conjugates	NULL	629009	684274	724095	710871	705238	734320	729742	741184	717483	390873	2.56928e+06	1.5835e+06	641016	648305	621205	1.27817e+06	1.28648e+06	1.20568e+06	336201	699395	877000	626347	408752	318241	261485	320425	332276
3.552_154.0266	Gentisic acid	C7 H6 O4	154.027	3.552	C00628	MReference-110	HMDB0000152	78.8	83.4	level2	Benzenoids	Benzene and substituted derivatives	Benzoic acids and derivatives	map00350 Tyrosine metabolism; map01100 Metabolic pathways;	1.76415e+06	1.93031e+06	1.85188e+06	1.95861e+06	1.80586e+06	1.86116e+06	1.90822e+06	1.881e+06	1.91719e+06	7.92956e+06	2.72173e+06	1.68346e+06	2.27494e+06	5.63881e+06	1.80355e+06	4.01811e+06	1.27417e+06	2.72741e+06	2.72531e+06	2.48424e+06	1.48815e+06	378883	425847	425106	1.87892e+06	828275	679945
0.696_309.1055	N-acetylneuraminate	C11 H19 N O9	309.106	0.696	C00270	BGI424	#N/A	11.6	#N/A	level3	Carbohydrates	Monosaccharides	Amino sugars [Fig]	map00520 Amino sugar and nucleotide sugar metabolism; map01100 Metabolic pathways;	1.96356e+07	1.72741e+07	1.89257e+07	2.17479e+07	1.99855e+07	2.06421e+07	1.91731e+07	1.92877e+07	1.93422e+07	1.48209e+07	1.88779e+07	9.38598e+06	8.68971e+06	1.39104e+07	1.18501e+07	2.26245e+07	1.52476e+07	2.45688e+07	2.89373e+07	2.52546e+07	1.71342e+07	3.37595e+07	2.83903e+07	3.42572e+07	5.03407e+07	2.95396e+07	3.28817e+07

## Sheet: correlation heat
	The data of the correlation heatmap
No	Name	KEGG.ID	Con1	Con2	Con3	Con4	Con5	Con6	Mod1	Mod2	Mod3	Mod4	Mod5	Mod6	Adm1	Adm2	Adm3	Adm4	Adm5	Adm6														KEGG.ID	Mod1	Mod2	Mod3	Mod4	Mod5	Mod6	Adm1	Adm2	Adm3	Adm4	Adm5	Adm6
1	8-hydroxyquinoline	C19434	4.46308e+07	3.74608e+08	2.89255e+08	1.12004e+08	2.66027e+08	8.99785e+07	2.77928e+07	4.97089e+07	2.0659e+07	2.01198e+08	6.88435e+07	5.81558e+07	2.15641e+08	2.42606e+08	5.08224e+08	1.58205e+08	1.09902e+08	1.42256e+08														C19434	2.77928e+07	4.97089e+07	2.0659e+07	2.01198e+08	6.88435e+07	5.81558e+07	2.15641e+08	2.42606e+08	5.08224e+08	1.58205e+08	1.09902e+08	1.42256e+08
2	Binapacryl	C19022	1.01591e+06	350432	309135	860710	1.1631e+06	424709	1.36109e+06	3.31406e+06	3.06229e+06	5.97023e+06	1.02889e+06	2.10917e+06	1.13703e+06	320495	1.80552e+06	1.09219e+06	691970	258782														C19022	1.36109e+06	3.31406e+06	3.06229e+06	5.97023e+06	1.02889e+06	2.10917e+06	1.13703e+06	320495	1.80552e+06	1.09219e+06	691970	258782
3	Cyproconazole	C18456	1.90999e+06	3.34925e+06	1.84743e+06	1.15283e+06	365109	697697	374113	672738	213244	323130	1.07151e+06	197108	1.40164e+06	898049	1.96395e+06	600561	778647	624343														C18456	374113	672738	213244	323130	1.07151e+06	197108	1.40164e+06	898049	1.96395e+06	600561	778647	624343
4	Thiodicarb	C18423	1.55486e+07	7.1682e+06	6.15178e+06	6.66697e+06	8.54857e+06	5.81667e+06	9.42015e+06	1.37155e+07	1.19042e+07	2.04025e+07	1.28163e+07	1.28523e+07	1.25823e+07	6.64889e+06	7.79097e+06	8.87573e+06	1.02506e+07	4.28378e+06														C18423	9.42015e+06	1.37155e+07	1.19042e+07	2.04025e+07	1.28163e+07	1.28523e+07	1.25823e+07	6.64889e+06	7.79097e+06	8.87573e+06	1.02506e+07	4.28378e+06
5	Callystatin a	C16891	268688	66541.7	80441.5	57900.7	52697.6	60642	4.30934e+06	3.01126e+06	3.38578e+06	2.02296e+06	1.96578e+06	1.73618e+06	196888	612140	585045	2.17091e+06	314052	2.23911e+06														C16891	4.30934e+06	3.01126e+06	3.38578e+06	2.02296e+06	1.96578e+06	1.73618e+06	196888	612140	585045	2.17091e+06	314052	2.23911e+06
6	2062850	C14658	60543.2	54463.7	53110.6	84410.8	46499.3	85918.6	3.09213e+06	2.16679e+06	2.17727e+06	669631	870423	692540	58890.9	806296	43583.3	519323	406866	540625														C14658	3.09213e+06	2.16679e+06	2.17727e+06	669631	870423	692540	58890.9	806296	43583.3	519323	406866	540625
7	Furaspor	C14293	1.17136e+06	9.34476e+07	4.10469e+07	2.91067e+06	3.70729e+06	1.63786e+06	2.00646e+07	7.16082e+06	6.36959e+06	1.08067e+07	1.05974e+07	1.76933e+07	4.0067e+07	5.89529e+07	8.42133e+07	7.12623e+06	3.99773e+07	3.9608e+07														C14293	2.00646e+07	7.16082e+06	6.36959e+06	1.08067e+07	1.05974e+07	1.76933e+07	4.0067e+07	5.89529e+07	8.42133e+07	7.12623e+06	3.99773e+07	3.9608e+07
8	Aklavinone	C12424	86493.6	644491	411226	95291.5	341561	129092	37595	56193.2	36515.8	121425	57411.4	56231.9	337236	220324	1.27171e+06	295316	139328	214378														C12424	37595	56193.2	36515.8	121425	57411.4	56231.9	337236	220324	1.27171e+06	295316	139328	214378
9	2-oxindole	C12312	6.41029e+06	2.54007e+06	1.77174e+06	2.779e+06	3.94049e+06	2.01345e+06	1.10926e+06	1.20855e+06	1.00778e+06	1.7223e+06	1.40195e+06	1.33414e+06	3.74293e+06	2.04551e+06	2.11031e+06	2.58828e+06	6.56106e+06	3.50852e+06														C12312	1.10926e+06	1.20855e+06	1.00778e+06	1.7223e+06	1.40195e+06	1.33414e+06	3.74293e+06	2.04551e+06	2.11031e+06	2.58828e+06	6.56106e+06	3.50852e+06
10	Iproniazid	C11777	519629	272105	322790	439416	563621	332777	774830	862649	1.0812e+06	1.8453e+06	558906	955415	649386	275044	545587	582380	673824	83677.6														C11777	774830	862649	1.0812e+06	1.8453e+06	558906	955415	649386	275044	545587	582380	673824	83677.6
11	R-soterenol	C11769	6.81606e+06	2.31076e+07	3.39807e+07	6.74397e+06	9.71341e+06	1.13641e+07	4.27149e+06	4.80306e+06	3.5648e+06	3.4185e+06	4.88866e+06	3.32416e+06	1.37371e+07	8.76214e+06	1.19532e+07	3.69858e+06	8.76877e+06	4.20925e+06														C11769	4.27149e+06	4.80306e+06	3.5648e+06	3.4185e+06	4.88866e+06	3.32416e+06	1.37371e+07	8.76214e+06	1.19532e+07	3.69858e+06	8.76877e+06	4.20925e+06
12	Stachydrine	C10172	9.30536e+06	1.82861e+07	1.57108e+07	2.70491e+07	2.63118e+07	3.03336e+07	1.19589e+07	9.06755e+06	1.05187e+07	7.2004e+06	1.03729e+07	8.44968e+06	1.68744e+07	2.90451e+07	1.17625e+07	1.97439e+07	2.58319e+07	6.38113e+07														C10172	1.19589e+07	9.06755e+06	1.05187e+07	7.2004e+06	1.03729e+07	8.44968e+06	1.68744e+07	2.90451e+07	1.17625e+07	1.97439e+07	2.58319e+07	6.38113e+07
13	Gitogenin	C08899	1.38831e+06	576999	384125	223497	1.25718e+06	232256	1.23496e+06	1.4613e+06	2.11616e+06	2.6579e+06	901611	725691	307380	606156	924227	270401	623326	542296														C08899	1.23496e+06	1.4613e+06	2.11616e+06	2.6579e+06	901611	725691	307380	606156	924227	270401	623326	542296
14	(+)-cassaine	C08670	37928.2	28810.5	47754	44200.5	32109.3	55708.3	2.04629e+06	2.15256e+06	1.90271e+06	2.12667e+06	1.42701e+06	1.27198e+06	801332	184241	175880	1.00048e+06	2.7696e+06	466483														C08670	2.04629e+06	2.15256e+06	1.90271e+06	2.12667e+06	1.42701e+06	1.27198e+06	801332	184241	175880	1.00048e+06	2.7696e+06	466483
15	Indospicine	C08288	83711.6	25947.2	29239	38063.5	34656.6	41291.1	329676	180229	426718	1.87316e+06	296541	812635	80538	34405.7	91389.2	135257	29704.8	36488.2														C08288	329676	180229	426718	1.87316e+06	296541	812635	80538	34405.7	91389.2	135257	29704.8	36488.2
16	Alfentanil	C08005	50299.2	34105.8	44124.2	65823.8	29774.1	50054.6	1.35432e+06	860207	932892	216870	356126	222401	31374.9	345494	30647.5	243233	119236	223243														C08005	1.35432e+06	860207	932892	216870	356126	222401	31374.9	345494	30647.5	243233	119236	223243
17	Benzyl succinate	C07332	27902.8	22244.7	26086.4	32556	21885.3	52132.4	2.33228e+06	2.37439e+06	2.58718e+06	8.18134e+06	4.65716e+06	7.57212e+06	22998.3	28668.5	20446.5	27563.9	1.16082e+07	64107.8														C07332	2.33228e+06	2.37439e+06	2.58718e+06	8.18134e+06	4.65716e+06	7.57212e+06	22998.3	28668.5	20446.5	27563.9	1.16082e+07	64107.8
18	4-methylene-2-oxoglutarate	C06035	705378	7.64631e+06	5.67846e+06	2.15102e+06	2.54805e+06	2.18601e+06	1.44194e+07	1.30877e+07	1.30825e+07	7.55771e+06	9.21097e+06	7.78675e+06	8.95851e+06	3.27431e+06	2.79544e+06	4.71566e+06	1.04003e+07	8.44787e+06														C06035	1.44194e+07	1.30877e+07	1.30825e+07	7.55771e+06	9.21097e+06	7.78675e+06	8.95851e+06	3.27431e+06	2.79544e+06	4.71566e+06	1.04003e+07	8.44787e+06
19	Glycochenodeoxycholate	C05466	295576	545726	395301	114073	234292	177013	800860	522701	568643	526986	709881	484936	2.5697e+06	1.612e+06	3.59737e+06	695218	1.67795e+07	1.94763e+06														C05466	800860	522701	568643	526986	709881	484936	2.5697e+06	1.612e+06	3.59737e+06	695218	1.67795e+07	1.94763e+06
20	Bis(2-ethylhexyl) phthalate	C03690	7.90534e+06	5.57213e+06	4.90898e+06	2.40555e+06	1.10111e+06	3.64407e+06	2.59733e+08	2.08458e+08	1.84951e+08	5.02952e+07	7.48264e+07	6.43965e+07	1.33812e+07	1.25649e+07	1.58098e+07	5.07708e+07	1.57309e+08	8.45133e+07														C03690	2.59733e+08	2.08458e+08	1.84951e+08	5.02952e+07	7.48264e+07	6.43965e+07	1.33812e+07	1.25649e+07	1.58098e+07	5.07708e+07	1.57309e+08	8.45133e+07
21	Phosphocreatine	C02305	4.09802e+06	2.66028e+06	4.09129e+06	7.91611e+06	5.77713e+06	9.16972e+06	3.88776e+06	3.28261e+06	3.5051e+06	1.60003e+06	1.94735e+06	1.77541e+06	5.04221e+06	1.93933e+07	4.85369e+06	5.13171e+06	4.79824e+06	8.11958e+06														C02305	3.88776e+06	3.28261e+06	3.5051e+06	1.60003e+06	1.94735e+06	1.77541e+06	5.04221e+06	1.93933e+07	4.85369e+06	5.13171e+06	4.79824e+06	8.11958e+06
22	Epiguanine	C02242	1.11951e+07	2.20112e+07	1.64249e+07	1.01354e+07	1.81961e+07	7.77502e+06	8.11202e+06	5.6717e+06	5.64854e+06	9.91306e+06	1.01735e+07	7.45826e+06	1.63943e+07	1.67673e+07	2.54171e+07	1.28921e+07	1.98648e+07	2.11272e+07														C02242	8.11202e+06	5.6717e+06	5.64854e+06	9.91306e+06	1.01735e+07	7.45826e+06	1.63943e+07	1.67673e+07	2.54171e+07	1.28921e+07	1.98648e+07	2.11272e+07
23	Hippurate	C01586	8.10159e+07	3.95983e+07	2.28239e+07	3.44142e+07	5.96313e+07	2.57744e+07	7.73092e+06	7.17864e+06	8.27593e+06	2.00746e+07	1.27173e+07	1.18685e+07	6.29994e+07	2.36584e+07	3.87529e+07	4.72394e+07	5.3113e+07	2.25334e+07														C01586	7.73092e+06	7.17864e+06	8.27593e+06	2.00746e+07	1.27173e+07	1.18685e+07	6.29994e+07	2.36584e+07	3.87529e+07	4.72394e+07	5.3113e+07	2.25334e+07
24	Β-nicotinamide mononucleotide	C00455	4.05858e+06	3.36292e+06	1.69144e+06	2.58128e+06	4.15965e+06	2.01751e+06	6.23899e+06	4.51711e+06	7.15938e+06	1.24741e+07	8.6045e+06	1.04512e+07	4.98197e+06	1.25175e+06	6.32621e+06	7.6302e+06	3.03477e+06	2.77683e+06														C00455	6.23899e+06	4.51711e+06	7.15938e+06	1.24741e+07	8.6045e+06	1.04512e+07	4.98197e+06	1.25175e+06	6.32621e+06	7.6302e+06	3.03477e+06	2.77683e+06
25	D-sphingosine	C00319	5.01666e+06	1.15893e+07	9.00103e+06	6.74304e+06	1.43054e+07	4.90143e+06	2.14141e+07	3.73974e+07	2.28701e+07	1.17018e+07	5.86929e+07	9.82662e+06	1.12704e+07	6.78289e+06	8.05888e+06	7.64286e+06	6.7865e+06	3.91646e+06														C00319	2.14141e+07	3.73974e+07	2.28701e+07	1.17018e+07	5.86929e+07	9.82662e+06	1.12704e+07	6.78289e+06	8.05888e+06	7.64286e+06	6.7865e+06	3.91646e+06
26	4-phenolsulfonic acid	C12849	3.98395e+07	2.03935e+07	1.3564e+07	1.9671e+07	2.81304e+07	1.74395e+07	9.7152e+06	9.1964e+06	8.71974e+06	4.40307e+06	3.64023e+06	3.00747e+06	1.77252e+07	5.5508e+06	1.01761e+07	1.25285e+07	2.20676e+07	2.47378e+07														C12849	9.7152e+06	9.1964e+06	8.71974e+06	4.40307e+06	3.64023e+06	3.00747e+06	1.77252e+07	5.5508e+06	1.01761e+07	1.25285e+07	2.20676e+07	2.47378e+07
27	90049	C10720	5.99846e+06	2.84618e+06	1.51068e+06	1.81185e+06	2.59599e+06	1.7587e+06	1.21589e+06	978826	1.08602e+06	1.55032e+06	1.41964e+06	1.36396e+06	2.42481e+06	1.36345e+06	1.6213e+06	5.17256e+06	2.56058e+06	2.28261e+06														C10720	1.21589e+06	978826	1.08602e+06	1.55032e+06	1.41964e+06	1.36396e+06	2.42481e+06	1.36345e+06	1.6213e+06	5.17256e+06	2.56058e+06	2.28261e+06
28	Cucurbitacin s	C08806	1.1577e+06	336158	523345	199310	344211	91012.1	583067	801443	1.18515e+06	2.72695e+06	688311	1.02294e+06	1.00128e+06	238992	612914	503603	391373	255276														C08806	583067	801443	1.18515e+06	2.72695e+06	688311	1.02294e+06	1.00128e+06	238992	612914	503603	391373	255276
29	Convicine	C08430	4.14112e+06	2.94732e+06	4.38012e+06	5.74568e+06	4.48738e+06	5.661e+06	1.09349e+06	3.67236e+06	3.25451e+06	1.51961e+06	3.42665e+06	2.39254e+06	1.95188e+06	5.24792e+06	2.09102e+06	3.03231e+06	1.41359e+06	2.84118e+06														C08430	1.09349e+06	3.67236e+06	3.25451e+06	1.51961e+06	3.42665e+06	2.39254e+06	1.95188e+06	5.24792e+06	2.09102e+06	3.03231e+06	1.41359e+06	2.84118e+06
30	Acetanilide	C07565	2.66465e+06	1.07401e+06	570648	1.03035e+06	1.67745e+06	854246	197577	180668	198986	636548	316662	339011	1.73304e+06	625944	1.08216e+06	1.40926e+06	1.28712e+06	737325														C07565	197577	180668	198986	636548	316662	339011	1.73304e+06	625944	1.08216e+06	1.40926e+06	1.28712e+06	737325
31	Medroxyprogesterone	C07119	7.97204e+06	2.40301e+07	1.68713e+07	9.81467e+06	2.71458e+07	5.09929e+06	4.27055e+06	4.41012e+06	4.79761e+06	9.08898e+06	4.62395e+06	5.21009e+06	7.95046e+06	1.1e+07	2.33193e+07	5.25356e+06	5.95791e+06	1.1113e+07														C07119	4.27055e+06	4.41012e+06	4.79761e+06	9.08898e+06	4.62395e+06	5.21009e+06	7.95046e+06	1.1e+07	2.33193e+07	5.25356e+06	5.95791e+06	1.1113e+07
32	Sulfanilic acid	C06335	792433	3.07546e+06	2.06968e+06	1.21926e+06	923998	2.45225e+06	1.76242e+06	665350	550391	176270	882706	608736	1.28071e+06	1.55922e+06	1.48669e+06	1.01102e+06	2.00639e+06	1.38244e+06														C06335	1.76242e+06	665350	550391	176270	882706	608736	1.28071e+06	1.55922e+06	1.48669e+06	1.01102e+06	2.00639e+06	1.38244e+06
33	Sn-3-o-(geranylgeranyl)glycerol 1-phosphate	C04590	71707.7	79914.5	67345.9	16874.5	15727.5	17878.1	4.60167e+06	3.55257e+06	3.36807e+06	1.13773e+06	2.13728e+06	1.28017e+06	193179	261959	351361	800350	2.54993e+06	1.64765e+06														C04590	4.60167e+06	3.55257e+06	3.36807e+06	1.13773e+06	2.13728e+06	1.28017e+06	193179	261959	351361	800350	2.54993e+06	1.64765e+06
34	N4-(beta-n-acetyl-d-glucosaminyl)-l-asparagine	C04540	3.447e+06	4.37374e+06	3.75352e+06	3.57362e+06	3.96864e+06	6.33813e+06	8.68976e+06	8.97836e+06	8.44049e+06	4.44355e+06	7.00591e+06	6.54544e+06	4.38887e+06	3.64618e+06	3.91769e+06	5.8602e+06	4.58626e+06	6.5622e+06														C04540	8.68976e+06	8.97836e+06	8.44049e+06	4.44355e+06	7.00591e+06	6.54544e+06	4.38887e+06	3.64618e+06	3.91769e+06	5.8602e+06	4.58626e+06	6.5622e+06
35	Valeric acid	C00803	390873	2.56928e+06	1.5835e+06	641016	648305	621205	626347	408752	318241	261485	320425	332276	1.27817e+06	1.28648e+06	1.20568e+06	336201	699395	877000														C00803	626347	408752	318241	261485	320425	332276	1.27817e+06	1.28648e+06	1.20568e+06	336201	699395	877000
36	Gentisic acid	C00628	7.92956e+06	2.72173e+06	1.68346e+06	2.27494e+06	5.63881e+06	1.80355e+06	378883	425847	425106	1.87892e+06	828275	679945	4.01811e+06	1.27417e+06	2.72741e+06	2.72531e+06	2.48424e+06	1.48815e+06														C00628	378883	425847	425106	1.87892e+06	828275	679945	4.01811e+06	1.27417e+06	2.72741e+06	2.72531e+06	2.48424e+06	1.48815e+06
37	N-acetylneuraminate	C00270	1.48209e+07	1.88779e+07	9.38598e+06	8.68971e+06	1.39104e+07	1.18501e+07	3.37595e+07	2.83903e+07	3.42572e+07	5.03407e+07	2.95396e+07	3.28817e+07	2.26245e+07	1.52476e+07	2.45688e+07	2.89373e+07	2.52546e+07	1.71342e+07														C00270	3.37595e+07	2.83903e+07	3.42572e+07	5.03407e+07	2.95396e+07	3.28817e+07	2.26245e+07	1.52476e+07	2.45688e+07	2.89373e+07	2.52546e+07	1.71342e+07
