# Supplementary material for: Combined metabolomics and network pharmacology to elucidate the mechanisms of Dracorhodin Perchlorate in treating diabetic foot ulcer rats
Source: Front Pharmacol. 2022 Nov 18;13:1038656. doi: 10.3389/fphar.2022.1038656 (PMC9752146; doi:10.3389/fphar.2022.1038656)
Supplement: Supplementary file 5 [file DataSheet2.xlsx]

## Sheet: Supplementary Material S1
A total of 1983 features
Name
Β-nicotinamide mononucleotide
Α-aspartylphenylalanine
Zuclomifene
Zolmitriptan
Z-leu-oh
Zicronapine
Zalcitabine
Yu0650000
Yq3683000
Xestoaminol c
Xestoaminol b
Xanthurenic acid
Xanthosine
Xanthine
Vv4325500
Vorinostat
Vorapaxar
Voglibose
Visnagin
Vinyl sulfide
Viloxazine
Ves
Vanilloloside
Valylproline
Valerophenone
Valclavam
Ursolic acid
Urocanate
Urobilin, (-)-
Uridine 5'-monophosphate
Uric acid
Ulodesine
Ufenamate
Tyr-thr
Tyr-phe
Tyrosylalanine
Tutin
Tryptophol
Tryptoline
Troxipide
Tris(hydroxymethyl)aminomethane
Trimetozine
Trimethoprim
Trilaurylamine
Trigonelline
Tridemorph
Tricosanedioic acid
Tricetamide
Triadimefon
Tretamine
Trans-azobenzene
Trans-anethole
Trans-5-o-(4-coumaroyl)-d-quinic acid
Trans-3-hexenoic acid
Trans,trans-2,4-heptadienal
Tranexamic acid
Topiroxostat
Tolimidone
Ti1090000
Thymine
Threonylglutamine
Thiodicarb
Theophylline
Tetraxetan
Tetranor-pgem
Tetralin
Tetrahydrocortisone
Tetracaine
Testosterone ketolaurate
Terpendole j
Tensyuic acid e
Tensyuic acid c
Tegafur
Tb8545000
Sulfobacin b
Sulfadimethoxine
Sulfacetamide
Sulbentine
Sudan 7b
Succinyladenosine
Succinyl proline
Succinimide
Succinic anhydride
Styrene
Streptidine 6-phosphate
Stigmatellin y
Stearoyl ethanolamide
Stachydrine
St2975000
Spisulosine
Spiroxasone
Spiroxamine
Spiro[benzofuran-2(3h),1'-[2]cyclohexene]-7-chloro-4,6-dimethoxy-6'-methyl-2'-(methylthio)-3,4'-dione
Spinacine
Sphinganine (d17:0)
Sphinganine
Spermidine
Sophoramine
Ser-gln
Seocalcitol
Sempervirene
Sedanolide
Sedamine
Seconal
Secnidazole
Sebacic acid
Sarpogrelate
Sarcoaldesterol a
Sanshool
Samandarone
Salsolinol
Salnacedin
Salidroside
R-soterenol
Rolodine
R-l3
Rivastigmine
Ripazepam
Rilmenidine
Riboprine
Retinoate
Reproterol
Renzapride
Reduced glutathione
Razupenem
Ranelic acid
Radon rn-222
Rac-glycerol 1-myristate
Rac-etomidate
Rabeprazole
Quinoline
Quindoxin
Quinbolone
Quillaic acid
Questiomycin a
Pyrrolidine
Pyroquilon
Pyroglutamate
Pyridoxine
Pyridoxamine 5'-phospate
Pyridoxal
Pyricarbate
Pymetrozine
P-xylene
Pumiliotoxin 251d
Pteroic acid
Psychosine
Pruvanserin
Protoporphyrin ix
Protopanaxadiol
Protocatechuic acid
Prostaglandin f2î± isopropyl ester
Prostaglandin f2î± dimethyl amide
Propofol
Propazine
Propargite
Propamidine
Promazine sulfoxide
Promacyl
Proglumide
Procyanidin a2
Procaine
Prinoxodan
Primidone
Prenisteine
Pregnanetriol
Pregabalin
Precocene ii
Pramiracetam
Pp242
Portulacaxanthin i
Porphobilinogen
Popc
Polygodial
P-methoxybenzylisothiocyanate
Plinabulin
Pizotifen
Piroximone
Piromidic acid
Pirolate
Pirimicarb
Pirenzepine
Piracetam
Piperonyl sulfoxide
Pilocarpine
Picolinic acid
Phosphoethanolamine
Phosphocreatine
Phosphatidylserine o-18:0/0:0
Phenylhydrazine
Phenylglyoxylic acid
Phenylac-gln-oh
Phenylacetic acid
Phenacemide
Phe-gln
Phe-asn
Pethidine
Perlapine
Perindoprilat
Perindopril
Pentobarbital
Pentamidine
Pentalinonsterol
Pentahomomethionine
Peldesine
Pc-hsl
Pardoprunox
Parbendazole
Paraxanthine
Paradol
Paracetamol
Paprazine
Panthenol
Palmitoylcarnitine
Palmitoyl sphingomyelin
Palmitoyl glutamic acid
Palmatine
Paf c-18
Oxomemazine
Oxoamide
Oxiracetam
Oxibendazole
Oxeladin
Ouabain
Osalmid
Ortho-phthalaldehyde
Orteronel
Orange ot
Ophthalmic acid
Olodaterol
Oleoyl tyrosine
Oleoyl glutamic acid
Oleoyl ethanolamide
Oleate
Oleamide
Oglufanide
Oda
Octylamine
Obscurolide a1
Obscuraminol a
O-acetyl-l-serine
O-acetylcarnitine
O-{hydroxy[(2r)-3-(icosyloxy)-2-(tetradecanoyloxy)propoxy]phosphoryl}-l-serine
O-[2-(acetylamino)-2-deoxy-3-o-î²-d-galactopyranosyl-î²-d-galactopyranosyl]-l-serine
O-[(5z,8z)-3-hydroxytetradecadienoyl]carnitine
O,o'-bis(trimethylsilyl)uracil
O-(hydroxy{(2r)-2-{[(5e)-4-hydroxy-7-oxo-5-heptenoyl]oxy}-3-[(9z)-9-octadecenoyloxy]propoxy}phosphoryl)-l-serine
O-(17-carboxyheptadecanoyl)carnitine
Nylon cyclic dimer
N-undecanoylglycine
N-tridecanoylglycine
N-stearoyltyrosine
Ns1800000
N-ribosylhistidine
N-propyl galiate
Nppb
N-phenylacetylglutamic acid
N-palmitoyl-l-threonine
Noruron
Nornicotine
Normetanephrine
Norharman
Norfloxacin
Norepinephrine
Noradrenaline
Nor-9-carboxy-δ9-thc
Nop
Nonadecanedioic acid
N-oleoyl leucine
N-octadecanoyl-l-homoserine lactone
Nnn
N-methylpyrrolidone
N-methyl-l-glutamate
N-methylanthranilamide
N-methyl-1h-indole-3-propanamide
N-linoleoyl-4-aminobutyric acid
Nl8513000
Nitrosoguvacoline
Nitrilotriacetic acid
Nimazone
Nifenazone
Nifedipine
Nicotinamide
Nialamide
Ni3400000
N-gondoylethanolamine
N-feruloylglycine
Nevirapine
Netilmicin
N-ethylmaleimide
Nervonoyl ethanolamide
Nepsilon,nepsilon,nepsilon-trimethyllysine
Neostigmine
Nelotanserin
N-benzylformamide
N-arachidonylgaba
Naphthalene
N-amylbenzene
N-acetylvanilalanine
N-acetylvaline
N-acetylproline
N-acetylornithine
N-acetylneuraminic acid
N-acetylmethionine
N-acetyl-l-tyrosine
N-acetyl-l-leucine
N-acetyl-l-histidine
N-acetyl-l-glutamic acid
N-acetyl-l-carnosine
N-acetyl-l-aspartic acid
N-acetyl-l-2-aminoadipic acid
N-acetylglycine
N-acetylglucosamine 1-phosphate
N-acetyl-d-tryptophan
N-acetyl-dl-tryptophan
N-acetylcytidine
N-acetyl-beta-d-glucosaminylamine
N-acetyl-1-aspartylglutamic acid
N6-threonylcarbamoyladenosine
N6-methyllysine
N6-dimethyladenosine
N6-(2-(1h-imidazol-4-yl)ethyl)lysine
N5-dinitrophenyl-l-ornithine methyl ester
N4-acetylcytidine
N-3-oxo-pentanoyl-l-homoserine lactone
N3,n4-dimethyl-l-arginine
N2-succinyl-l-glutamic acid 5-semialdehyde
N-2-hydroxypalmitoylsphingosine
N2-dimethylguanosine
N~2~-[2-(carboxymethyl)-2-hydroxy-3-methoxy-3-oxopropanoyl]arginine
N~2~-[(9z,12z)-9,12-octadecadienoyl]-l-glutamine
N~2~-[(9z)-9-hexadecenoyl]-l-glutamine
N-{4-[(4r)-4-methyl-6-oxo-1,4,5,6-tetrahydro-3-pyridazinyl]phenyl}acetamide
N-[4-(3-amino-1-oxo-1,4,5,6,6a,7-hexahydro-8h-imidazo[1,5-f]pteridin-10-ium-8-yl)benzoyl]-l-glutamic acid
N-[3-carboxy-2-(carboxymethyl)-2-hydroxypropanoyl]glutamic acid
N-[(6-hydroxy-1,3-benzodioxol-5-yl)carbonyl]glycine
N-[(5s)-5-amino-5-carboxypentanoyl]cysteinyl-d-valine
N-[(3beta,7beta)-3,7-dihydroxy-24-oxochol-5-en-24-yl]glycine
N-[(2s,3r,4e,6r)-1,3,6-trihydroxy-4-octadecen-2-yl]tetradecanamide
N-[(2s,3r,4e,6e)-1,3-dihydroxy-4,6-tetradecadien-2-yl]icosanamide
N-[(2s)-2-hydroxypropanoyl]methionine
N,n'-diphenylurea
N,n-dimethylsphingosine
N,n-dimethyl-n-phenylurea
N,n-dimethylacetamide
N,n-dimethyl-1,4-phenylenediamine
N-(tert-butoxycarbonyl)-l-leucine
N(6)-methyladenosine
N(6)-[(indol-3-yl)acetyl]-l-lysine
N-(3-oxodecanoyl)-l-leucyl-l-alanine
N-(3-benzooxazol-2-yl-4-hydroxy-phenyl)-2-p-tolyloxyacetamide
N-(3,5-dimethoxybenzoyl)glycine
N-(2-phenylethyl)-beta-d-glucopyranuronosylamine
N-(2-cyanoethyl)-l-glutamine
N-(2,6-dimethylphenyl)-n-(methoxyacetyl) alanine
N-(1h-indol-3-ylcarbonyl)glycine
N-(11z,14z)-eicosadienoylethanolamine
Myristamide
Myricanone
Mycocyclosin
Muzolimine
Musk xylene
Muramic acid
Monomethyl phosphate
Moniliformin
Mm3670000
Mimosine
Militarinone a
Midodrine
Michler's ketone
Mfcd24849356
Mfcd03547962
Mfcd03411993
Mfcd01320532
Mfcd00871938
Mfcd00870462
Mfcd00798466
Mfcd00674434
Mfcd00272697
Mfcd00270917
Mfcd00270409
Mfcd00153847
Mfcd00133847
Mfcd00087555
Mfcd00046761
Mfcd00042876
Mfcd00037215
Mfcd00025555
Mfcd00010474
Mexacarbate
Metyrapol
Metronidazole benzoate
Metofoline
Metirosine
Metipranolol
Methylseleno carboxyethylglutamine
Methyl alpha-aspartylphenylalaninate
Methyl 2,3-dihydro-3-hydroxy-2-oxo-1h-indole-3-acetate
Methoxsalen
Methohexital
Methitural
Methionylleucine
Methionine sulfoxide
Metharbital
Metazachlor
Mesalazine
Meprobamate
Mephenesin
Menadione
Menadiol
Melengestrol acetate
Melatonin
Mefenacet [jmaf]
Medroxyprogesterone 17-acetate
Medrogestone
Medorinone
Mebutamate
Mebendazole
Marmesin
Maculosin
Lysylvaline
Lys-phe
Lyso-paf-c16
Lysolecithin
Lys-leu
Lysinoalanine, (s,r)-
Lys-asn
L-valine
Lv1850000
Lupenone
Lumichrome
Lu3453000
L-tyrosine
Lt9970000
L-serine
Lq1825000
L-proline
L-phenylalanine
Lovastatin
Lotaustralin
Lorcinadol
Lobendazole
Lobendazole
L-methionine
L-lysine
Ll-2,6-diaminoheptanedioate
L-isoleucine
Lipoamide
Linoleyl alcohol
Linoleoyl ethanolamide
Linatine
Linamarin
Lignoceroyl ethanolamide
Lidocaine n-oxide
Lidocaine
L-î³-glutamyl-l-cysteinylglycinamide
L-glutathione reduced
L-glutathione oxidized
L-glutaminyl-l-proline
L-gamma-glutamyl-l-leucine
Levosimendan
Levetiracetam
Leu-pro
Leu-gly-pro
Leucyltryptophan
Leucylproline
Leucocrystal violet
Leucine
Lersivirine
Lergotrile
Lenalidomide
L-coprine
L-citrulline
Lauroylcarnitine
Lauramide
L-arginine
Lanthionine ketimine
Lamtidine
L-allo-threonine
Lacinilene c 7-methyl ether
L-5-hydroxytryptophan
L-3-nitrotyrosine
L-3-hydroxykynurenine
L-(+)-aspartic acid
Koiganal ii
Kinetin
Kahweofuran
Jasmonal
Istamycin c1
Isopropyl methoxy pyrazine
Isoprenaline
Isophorone
Isonixin
Isoniazid alpha-ketoglutaric acid
Isometheptene
Isoflavone
Isatin
Iriomoteolide 1a
Iproniazid
Ionene
Intercept
Indospicine
Indolidan
Indoleacrylic acid
Indole-3-pyrubate
Indole-3-methyl acetate
Indole-3-acetaldehyde
Indanazoline
In00105
Iminoquinoline
Imicyafos
Icotidine
Icosa-5,8,11,14-tetraenoic acid
Iclaprim
Ibuprofen
Ibufenac
Ibmx
Î±-n-acetylcitrulline
Hypotaurine
Hydroxystilbamidine
Hydroxyprogesterone caproate
Hydroxylysine
Hydroxycitronellal diethyl acetal
Hydroxychloroquine
Hydroxyacetone phosphate
Hydrolyzed fumonisin b1
Huperzine
Homosalate
Homocarnosine
Homoanserine
Ho-dpeg8-oh
Histidylphenylalanine
Histidylglycine
His-pro
His-leu
His-asn
Hexylresorcinol
Hexylbenzene
Hexyl 2-furoate
Hexobarbital
Hexanoylcarnitine
Hexadecasphinganine
Hexadecanamide
Heptylbenzene
Heptaethylene glycol
Heptadecanoyl ethanolamide
Heptadecanedioic acid
Hecogenin
H-dl-met-dl-met-oh
Hc blue 1
Harmaline
Gynocardin
Gw-409544
Guanosine 5'-monophosphate
Guanine
Guanadrel
Gtp-î³-s
Gosogliptin
Gly-phe
Gly-lys
Glycyl-l-leucine
Glycocholate
Glycochenodeoxycholate
Glycitein
Glycine
Glycidyl stearate
Glycidyl oleate
Glycerol phenylbutyrate
Glycerin
Gly-arg
Glutaurine
Glu-pro
Glucuronamide
Gln-gln
Glimepiride, cis-
Gitogenin
Geroquinol
Gamma-linolenic acid
Gamma-l-glutamyl-l-tyrosine
Gamma-aminobutyric acid
Gambirtannine
Galactosylhydroxylysine
Gabazine free base
Fusarochromanone
Furfuranol
Furathiazole
Fructosylglycine
Fructoselysine
Fosthiazate
Fosfosal
Fosfocreatinine
Forchlorfenuron
Fomepizole
Fmnh2
Flurocitabine
Flurbiprofen axetil
Flurbiprofen
Flupirtine
Fluorofelbamate
Flugestone
Florfenicol
Flavanone
Fenoldopam
Fenipentol
Fenethazine
Felbamate
Fasoracetam
Fagaronine
Fagaramide
Fafar hs-50
Eurysterol a sulfonic acid
Eugenol
Etifenin
Ethylvanillin isobutyrate
Ethyl linoleate
Ethenodeoxyadenosine
Eterobarb
Estrane
Estradiol undecylate
Estradiol enanthate
Estra-1,3,5(10)-trien-3-ol
Estazolam
Eslicarbazepine
Erythrose, 4-phosphate
Eptapirone
Epithienamycin b
Epiguanine
Entinostat
Ensulizole
Elymoclavine
Ellipticine
Ecgonine
E-64
Dyphylline
Dv5460000
D-tryptophan
D-sphingosine
Drostanolone propionate
Doxercalciferol
Doxazosin
D-ornithine
Dopamine
Docosatetraenoylethanolamide
Do0750000
Dl-tryptophan
Dl-stachydrine
Dl-glutamine
Dl-dipalmitoylphosphatidylcholine
Dl-decyline
Dl-carnitine
Dl-atenolol
Diphenol glucuronide
Diosgenin
Dioleoylphosphatidylethanolamine
Dinoseb acetate
Dinoseb
Dinobuton
Dimethylformamide
Dimethyl sulfoxide
Dihydroxyphenylalanine
Dihydrouridine
Dihydrojasmone
Dihydroaceanthrylene
Dihomo-γ-linolenoyl ethanolamide
Digitogenin
Difenpiramide
Dicyclomine
Dibutoxyethylphthalate
Dibrompropamidine
Diboa
Diaveridine
Diapamide
Dezaguanine
Desmethylsildenafil
Desmethylnortriptyline
Deoxyuridine
Deoxyguanosine monophosphate
Deoxycytidine
Deoxycholate
Deoxyadenosine monophosphate
Deoxyadenosine
Delta-guanidinovaleric acid
Dehydrowarfarin
Dehydrosiphonochalynol
Dehydrorabelomycin
Dehydroglycine
Dehydroeburicoic acid
Deferiprone
Decanoylcarnitine
Debrisoquine
Deazaflavin
Dc2810000
D-aspartate
Daminozide
Dacisteine
D-(+)-camphor
D-(-)-3-phosphoglyceric acid
Cytosine
Cytidine 5'-monophosphate
Cytarabine
Cysteine-glutathione disulfide
Cystathionine ketimine
Cys-asn
Cyprodenate
Cyproconazole
Cypendazole
Cyclopamine
Cyclododecanone
Cyclo(dehydrophenylalanyl-l-leucyl)
Cuminaldehyde
Cu8460000
Cromide bem
Cromakalim
Creatinine
Coumarone
Coumarin
Cotinine n-oxide
Corticosterone
Commendamide
Clomipramine
Clidinium
Civetone
Citric acid
Citral
Cis-4-decenoyl carnitine
Cis-3-hexenyl phenylacetate
Cis-2-carboxycyclohexyl-acetic acid
Cinnamic acid
Cinnamaldehyde
Cimoxatone
Ciclopirox
Choline
Cholest-4-en-3-one
Cholecalciferol
Cholate
Chloropyramine
Chaps
Cedefingol
Cb5740000
Cassaidine
Carzenide
Cartazolate
Carpipramine
Caroxazone
Carbofuran
Carbaryl
Capsi-amide
Caprolactam
Callystatin a
Calicoferol e
Cafestol
C-8 ceramide-1-phosphate
C2-ceramide
C17 sphingosine
C-12 nbd-dihydro-ceramide
Bz7175000
Butyryl-l-homoserine lactone
Butylparaben
Butylated hydroxytoluene
Butyl acrylate
Butralin
Butorphanol
Butopyronoxyl
Butalbital
Butabarbital
Bufa-20,22-dienolide
Boschnaloside
Bortezomib
Bornaprine
Boldenone undecylenate
Boc-asn-oh
Bis-beta-d-fructofuranose 1,2':2,3'-dianhydride
Bisacodyl
Biotin sulfone
Binapacryl
Bifeprunox
Bifenazate
Bevenopran
Betulin
Betaine
Beta-d-galp-(1->3)-d-galpnac
Benzyl succinate
Benzyl butyrate
Benzoyldehydro-2,3-dihydroxy-benzone
Benzoxazolone
Benzenol
Benzene
Benzarone
Benzamidine
Benzaldehyde
Benserazide
Bendiocarb
Batilol
Bardoxolone
B-amyrenonol
Bamethan
Azidamfenicol
Azelnidipine
Azarole
Azapropazone
Atipamezole
Atee
Atagabalin
Asp-gln
Aspergillic acid
Asparaginyl-4-hydroxyproline
Asn-val
Asn-pro
Ascr#17
Ascr#15
Ascr#13
Ascr#11
Arofylline
Arg-pro
Arachidoyl ethanolamide
Arachidonyl trifluoromethyl ketone
Arachidonoyl paf c-16
Apronalide
Aprobarbital
Aplysin
Apaziquone
Anhydrotetracycline
Angustine
Angoline
Ancymidol
Amrinone
Ampa
Amoxicillin
Ammodendrine
Amitiza
Aminohippuric acid
Amide c18
Americine
Ameltolide
Ambrette musk
Am9627000
Alvameline
Alpha-tocopherol
Alovudine
Allyl propyl sulfide
All-trans-4,4'-diapophytofluene
All-trans-4,4'-diapophytoene
Alfentanil
Albendazole-gamma-hydroxysulphone
Ala-tyr
Ala-pro
Alanyltyrosine
Alanyltryptophan
Alanylclavam
Al8465000
Aklavinone
Agmatine sulfate
Agaritine
Adrenaline
Admire
Adipate
Adenosine cyclic 3',5'-monophosphate
Adenosine
Adenine
Adefovir
Adaprolol
Acromelic acid a
Acpc
Acetylcholine
Acetyl proline
Acetyl hexamethyl tetralin
Acetyl arginine
Acetic acid geranyl ester
Acadesine
9-phenylnonanoic acid
9-oxodecenoic acid
9-oxo-10(e),12(e)-octadecadienoic acid
9-nitro-cpt
9-fluoro-17?-oxa-dextro-homoandrosta-1,4-diene-3,11,17-trione
9-fluoro-16alpha-hydroxyandrost-4-ene-3,11,17-trione
9-allyl-2-phenyl-9h-imidazo[1,2-a]benzimidazole
909531
9(s)-hotre
9-(dimethylarsoryl)nonanoic acid
8-methyl-8-azabicyclo[3.2.1]oct-3-yl (3s)-1,2-dithiolane-3-carboxylate
8-methyl-8-azabicyclo[3.2.1]oct-3-yl (2e)-2-methyl-2-butenoate
8-methoxykynurenic acid
8-hydroxyquinoline
8-hydroxy-deoxyguanosine
8-hydroxybergapten
8-hydroxyalanylclavam
8-hydroxy-4-methoxy-7-methyl-7,8-dihydro-5h-furo[2,3-g]isochromen-5-one
8-hydroxy-3-(methylamino)-2,3,4,4a,9,9a-hexahydro-1h-carbazole-6-carboxamide
8-demethyl meiqx
8722455
7-methylguanosine
7-hydroxycoumarine
7-deoxyloganin
7-aminomethyl-7-deazaguanine
7323
7098783
7-{[(6e)-5,8-dioxo-6-octenoyl]oxy}-4-hydroxy-n,n,n-trimethyl-10-oxo-3,5,9-trioxa-4-phosphapentacosan-1-aminium 4-oxide
7,8-dihydroneopterin 3'-phosphate
7,8-dihydro-d-neopterin 2',3'-cyclic phosphate
6-methylquinoline
6-methylpretetramide
6-imino-5-oxocyclohexa-1,3-dienecarboxylic acid
6-hydroxysphing-4e-enine
6-hydroxypseudooxynicotine
6-hydroxymelatonin
6-bromo-5e,9z-pentacosadienoic acid
6-benzylthioguanine
6-acetamido-2-oxohexanoic acid
6721
6185892
6,7-dimethoxy-3-(2-methyl-3-buten-2-yl)-2h-chromen-2-one
6,7-dihydroxycoumarin
6,7,8,9-tetrahydro-5-nitro-1h-benz[g]indole-2,3-dione 3-oxime
5α-pregnan-3,20-dione
5-valerolactone
5-trans prostaglandin f2β
5-o-methyl embelin
5-nitro-o-toluidine
5-nitro-2-propoxyaniline
5'-methylthioadenosine
5-methyldeoxycytidine
5-methoxy-l-tryptophan
5-methoxyindoleacetic acid
5-methoxy-1h-indol-6-yl î²-d-glucopyranosiduronic acid
5-indolol
5-hydroxytryptophol
5-hydroxy-n-formylkynurenine
5-hydroxymethyl-dc
5-hydroxyisouric acid
5-hydroxyindoleacetate
5-hydroxy-dl-tryptophan
5-hydroxy-6,7-dimethoxy-2-(4-methoxyphenyl)-4-oxo-4h-chromen-3-yl hydrogen sulfate
5-hydroxy-2-furoic acid
5-hexyl-2-oxotetrahydro-3-furancarboxylic acid
5'-deoxy-5-fluorocytidine
5-allyl-5-sec-butyl-1,3-dimethyl-2,4,6(1h,3h,5h)-pyrimidinetrione
5336
513992
5-[(8z,11z,14z)-8,11,14-nonadecatrien-1-yl]-1,3-benzenediol
5,6-dimethylbenzimidazole
5-(3,4-dihydroxy-1,5-cyclohexadien-1-yl)-5-phenyl-2,4-imidazolidinedione
5-(1-oxopropan-2-yl)isolongifol-5-ene
4-vinylcyclohexene
4-nitro-6-oxohepta-2,4-dienedioic acid
4-methyl-5-(2-phosphonooxyethyl)thiazole
4-methoxyaniline
4-imidazoleacetic acid
4-hydroxyprolylleucine
4-hydroxy-n~5~-[hydroxy(imino)methyl]ornithine
4-hydroxybenzaldehyde
4-hydroxy-6-methyl-2-pyrone
4-hydroxy-4-(indol-3-ylmethyl)glutamic acid
4-hydroxy-3-nitrophenylacetic acid
4-hydroxy-3-(sulfooxy)benzoic acid
4-hydroxy-2-quinolinecarboxylic acid
4-hydroxy-1h-indole-3-acetonitrile
4-ethylbenzaldehyde
4-carboxy-2-[(5-oxidanidyl-5-oxidanylidenenorvalyl)amino]butanoate
4beta-phorbol
4-aminobenzoic acid
4-aminobenzoate
4-amino-5-fluoro-1-[5-(hydroxymethyl)tetrahydro-2-furanyl]-2(1h)-pyrimidinone
4-acetamidobutanoate
4-acetamido-2-amino-6-nitrotoluene
4230434
4-[(n-benzoyltyrosyl)amino]benzoic acid
4-[(2r)-2-(aminomethyl)-2-(hydroxymethyl)-5-oxo-1-pyrrolidinyl]-3-(3-pentanylamino)benzoic acid
4,5-pyrenedione
4,4'-propylenebis(2,6-piperazinedione)
4,4'-oxydianiline
4,4-difluoropregn-5-ene-3,20-dione
4,17?-dimethyl-4-aza-5-androsten-17?-ol-3-one
4-(stearoylamino)butanoic acid
4-(nitrosoamino)-1-(3-pyridinyl)-1-butanol
4-(methylnitrosamino)-1-(3-pyridyl-n-oxide)-1-butanone
4-(9h-beta-carbolin-1-yl)-1,2,4-butanetriol
4-(5,7-dihydroxy-3,6-dimethoxy-4-oxo-4h-chromen-2-yl)-2-methoxyphenyl hydrogen sulfate
4-(3-oxopentyl)phenyl hydrogen sulfate
4-(2-carboxy-1-azetidinyl)-n-(3-carboxy-3-hydroxypropyl)threonine
4-(2-aminopropoxy)-3,5-dimethylphenol
4-(2-aminophenyl)-2,4-dioxobutanoic acid
3-ureidopropionic acid
3-thiomorpholinecarboxylic acid
3-oxo-n-[(3s)-2-oxotetrahydro-3-thiophenyl]heptanamide
3-oxo-n-[(3s)-2-oxotetrahydro-3-furanyl]hexadecanamide
3-oxo-n-[(3s)-2-oxotetrahydro-3-furanyl]-4-phenylbutanamide
3-nonyl-1h-pyrazole
3-nitro-l-tyrosine
3-methylsulfolene
3-methylcyclopentene
3-methoxybenzaldehyde
3-hydroxyoctadecanoylcarnitine
3-hydroxy-n-[(3s)-2-oxotetrahydro-3-furanyl]octanamide
3-hydroxylinoleoylcarnitine
3-hydroxyanthranilic acid
3-hydroxy-4-methoxy-6h-[1,3]dioxolo[5,6][1]benzofuro[3,2-c]chromen-6-one
3beta-hydroxy-4beta-methyl-5alpha-cholest-7-ene-4alpha-carboxylic acid
3-amino-6-chloropyridazine
3-amino-5,7-dimethyl-1-adamantanol
3-allylcyclohexene
3'-adenosine monophosphate (3'-amp)
3-acetyl-beta-boswellic acid
398069
3721
3683
3477
3183
306
3023
3-{[3-({2-o-[(2e)-2-decenoyl]-6-deoxy-alpha-l-mannopyranosyl}oxy)decanoyl]oxy}decanoic acid
3-{(e)-[(dimethylamino)methylene]amino}phenyl methylcarbamate
3-{(1r,2r,3r,5s)-3,5-dihydroxy-2-[(1e,3s)-3-hydroxy-1-octen-1-yl]cyclopentyl}propanoic acid
3,8,10-trihydroxy-9,11-bis(3-methyl-2-buten-1-yl)-6-(2-methyl-1-propen-1-yl)-6h,7h-chromeno[4,3-b]chromen-7-one
3,7-diketo-5β-cholan-24-oic acid
3,5-dimethoxybenzoic acid
3,4-diaminopyridine
3-(methylsulfinyl)alanin
3-(indol-3-yl)-2-oxobutyric acid
3-(dimethylarsorothioyl)propanoic acid
3-(5-fluoro-2-hydroxy-4-oxo-3,4-dihydro-1(2h)-pyrimidinyl)-l-alanine
3-(3-methylthio)propylmalic acid
3-(2-acetamidoethyl)-1-hexopyranuronosyl-5-methoxy-1h-indole
3-(2,4-cyclopentadien-1-ylidene)-5alpha-androstan-17beta-ol
3-(1-methyl-7-oxo-3-propyl-4,7-dihydro-1h-pyrazolo[4,3-d]pyrimidin-5-yl)-4-propoxybenzenesulfonamide
3-({(7z)-3-[(6-deoxy-alpha-l-mannopyranosyl)oxy]-7-dodecenoyl}oxy)decanoic acid
2-quinolinecarboxylic acid
2-pyrrolidone
2-phosphinomethylmalic acid
2-phenylglycine
2-phenyl-4-pentenal
2-oxindole
2'-o-methylguanosine
2-methylthiazolidine
2-methylfuran
2-methoxy-5-nitrophenol
2-isopropenyl-4,6,8-trimethoxy-9-methyl-2,3-dihydrofuro[2,3-b]quinolin-9-ium
2-isobutyl-3-methoxypyrazine
2-isobutoxynaphthalene
2-indolylformic acid
2-hydroxynonadecanoic acid
2-hydroxycinnamic acid
2-hydroxy nevirapine
2-ethyl-4,5-dimethylthiazole
2-ethyl-2-phenylmalonamide
2ee5599gqs
2-dimethylamino-5,6-dimethyl-4-hydroxypyrimidine
2-deoxy-d-glucose
2-decylfuran
2-arachidonoyl glycerol
2-ammonio-4-{4-[(2s)-2-ammonio-2-carboxylatoethyl]-1h-imidazol-2-yl}butanoate
2-aminoethyl (2s,3r,4e)-2-(docosanoylamino)-3-hydroxy-4-tetradecen-1-yl hydrogen phosphate
2-aminoethyl (2r)-2-hydroxy-3-{[(18z)-2-methoxy-18-pentacosen-1-yl]oxy}propyl hydrogen phosphate
2-aminoethyl (2r)-2-hydroxy-3-[(2-methoxyoctadecyl)oxy]propyl hydrogen phosphate
2-aminoethyl (2r)-2-hydroxy-3-[(1z,12z)-1,12-nonadecadien-1-yloxy]propyl hydrogen phosphate
2-amino-5-[2-(4-formylphenyl)hydrazino]-5-oxopentanoic acid
2-amino-4-[(4-aminobenzoyl)amino]benzoic acid
2-amino-4-[(3-aminopropyl)amino]butanoic acid
2-amino-3,4-dimethylimidazo(4,5-f)quinoline
2-amino-1,3,4-octadecanetriol
2-amino-1,2-bis(4-chlorophenyl)ethanol
2-acrylamido-2-methyl-1-propane sulfonic acid
2-acetamido-4-o-[2-(carboxyamino)-2-deoxy-beta-d-glucopyranosyl]-2-deoxy-beta-d-glucopyranose
2911
2908
2762577
2505694
2475675
2457
227689
2271703
2128
2085522
2062850
2-{3-[2-(1h-imidazol-2-ylmethyl)-6-methoxyphenoxy]benzyl}-1h-imidazole
2-{2-[(2e)-3,6-dimethyl-2-hepten-1-yl]-3,4-dihydroxyphenyl}-7-hydroxy-2,3-dihydro-4h-chromen-4-one
2-{[(hexadecyloxy)(hydroxy)phosphoryl]oxy}-n,n,n-trimethylethanaminium
2-[(5-nitro-1,3-thiazol-2-yl)carbamoyl]phenyl d-glucopyranosiduronic acid
2,9,10-trihydroxy-3-methoxy-7-methyl-5,6,12,12a-tetrahydroindolo[2,1-a]isoquinolinium
2,6-di-tert-butylhydroquinone
2,6-di-tert-butyl-4-ethylphenol
2,6-di-tert-butyl-1,4-benzoquinone
2,5-furandicarboxylic acid
2,5-diethyl-3,6-dimethylpyrazine
2,4-dimethyl-5-vinylthiazole
2,4,6-triaminotoluene
2,3-diethyl-5-methylpyrazine
2,3,6-pyridinetriol
2,3,5,6-tetramethylpyrazine
2,3,4,9-tetrahydro-1h-beta-carboline-1,3-dicarboxylic acid
2,2'-iminodipropan-1-ol
2,2'-(1-phenyl-1h-1,2,4-triazole-3,5-diyl)diphenol
2-(n-heptanoyl)thiophene
2-(hydroxyamino)-1-methyl-6-phenylimidazo[4,5-b]pyridine
2-(2-carboxyethyl)-5-(4-hydroxypentyl)-4-methyl-3-furoic acid
2-(2-carboxy-4-methylthiazol-5-yl)ethyl phosphate
2-(1-hydroxy-2,4,6-trimethyl-3-oxo-2,3-dihydro-1h-inden-5-yl)ethyl acetate
2-(12-tridecyn-1-yl)furan
2-({[(2s,3r)-2-methyl-3-pentadecyl-2-oxiranyl]carbonyl}amino)propyl acetate
1-stearoylglycerol
1-piperideine
1-oleoyl-rac-glycerol
1-nonadecanoyl-sn-glycero-3-phosphocholine
1-methyl-1,2,3,4-tetrahydro-î²-carboline-3-carboxylic acid
1'-methoxy-3,3'-dimethyl-1h,9'h-2,4'-bicarbazole-1,4(9h)-dione
1-isothiocyanato-8-(methylthio)octane
1-hexadecanoylpyrrolidine
1d-myo-inositol 1,2-cyclic phosphate
1-deoxy-1-{[(7r)-4-hydroxy-7-(hydroxymethyl)-4-oxido-9-oxo-3,5,8-trioxa-4lambda~5~-phosphahexacos-1-yl]amino}-beta-d-fructopyranose
1-deoxy-1-{[(7r)-4,7-dihydroxy-4-oxido-10-oxo-3,5,9-trioxa-4lambda~5~-phosphapentacos-1-yl]amino}-beta-d-fructopyranose
1â€²-acetoxyeugenol acetate
1916451
19-(dimethylarsoryl)nonadecanoic acid
17beta-methylestra-1,3,5(10)-trien-3-ol
17-amino-5?-androstan-11-ol
1785113
1733342
1730602
1728235
1726111
1724514
17,21-epoxy-9-fluoro-11beta-hydroxyprogesterone
16-o-deacetyl-16-epi-scalarolbutenolide
16-feruloyloxypalmitic acid
15-deoxy-δ12,14-prostaglandin a1
1581740
13-methyl-10-(sulfooxy)tetradecanoic acid
13-aminotridecanoic acid
12-oxo phytodienoic acid
11-phenylundecanoic acid
11-nitro-1-undecene
11h-benzo[a]fluoren-11-ylacetic acid
11-aminoundecanoic acid
10-oxononadecanoic acid
10,12-hexadecadienal
1-[(2e,4e)-2,4-dodecadienoyl]pyrrolidine
1,9-heptadecadien-4,6-diyn-3,8-diol
1,8-diazabicyclo [5.4.0]undec-7-ene
1,5-dan
1,4-di-tert-butylbenzene
1,4-dimethyl-5h-pyrido[4,3-b]indol-3-amine
1,3-dipropylxanthine
1,3,5-heptatriene
1,2,3,4-tetrahydro-î²-carboline-3-carboxylic acid
1-(beta-d-ribofuranosyl)thymine
1-(beta-d-ribofuranosyl)-1,2-dihydropyrimidine
1-(4-amino-4-carboxybutanoyl)-2-piperidinecarboxylic acid
1-(2-amino-2-oxoethyl)-4-(2-{[2-carboxy-6-(1-hydroxyethyl)-4-methyl-7-oxo-1-azabicyclo[3.2.0]hept-2-en-3-yl]sulfanyl}-1,3-thiazol-4-yl)pyridinium
1-(1z-octadecenyl)-2-oleoyl-sn-glycero-3-phosphoserine
1-(14-methylhexadecanoyl)pyrrolidine
1-(10z-heptadecenoyl)-sn-glycero-3-phosphocholine
1-(10-butyryl-5,7-dihydroxy-8,8-dimethyl-2-oxo-7,8-dihydro-2h,6h-pyrano[3,2-g]chromen-4-yl)-2-propanyl hydrogen sulfate
{[(3alpha,7alpha,8xi,10xi,12alpha,13xi,17xi,20xi)-3,7,12-trihydroxy-24-oxocholan-24-yl]amino}methyl hydrogen sulfate
[similar to: valine; δmass: -1.0189 da]
[similar to: valine; δmass: -1.0180 da]
[similar to: urocanic acid; δmass: -18.0838 da]
[similar to: urocanic acid; δmass: 0.5703 da]
[similar to: trans,trans-2,4-heptadienal; δmass: 47.0097 da]
[similar to: thymidine; δmass: -133.0196 da]
[similar to: tetracycline; δmass: -2.4123 da]
[similar to: prednisolone; δmass: -242.1818 da]
[similar to: phenethylamine; δmass: 265.0714 da]
[similar to: oleamide; δmass: -0.0275 da]
[similar to: n-stearoyl taurine; δmass: -113.1716 da]
[similar to: norfenefrine; δmass: -17.9619 da]
[similar to: n-acetylneuraminic acid; δmass: -154.5343 da]
[similar to: n3,n4-dimethyl-l-arginine; δmass: -0.5219 da]
[similar to: monobutyl phthalate; δmass: 56.5134 da]
[similar to: mono(2-ethylhexyl) phthalate (mehp); δmass: -0.0477 da]
[similar to: mjn110; δmass: -293.0399 da]
[similar to: milbemectin a4; δmass: -160.1444 da]
[similar to: microcystin-lr ; δmass: -627.9014 da]
[similar to: microcystin lf; δmass: -525.7776 da]
[similar to: microcystin lf; δmass: -525.2761 da]
[similar to: microcystin la; δmass: -782.3842 da]
[similar to: l-isoleucine; δmass: -0.0475 da]
[similar to: l-isoleucine; δmass: -0.0411 da]
[similar to: l-histidine; δmass: -0.4795 da]
[similar to: l-glutamic acid; δmass: 0.5290 da]
[similar to: l-glutamic acid; δmass: -0.4606 da]
[similar to: l-glutamic acid; δmass: -0.0565 da]
[similar to: l(+)-ornithine; δmass: -0.0987 da]
[similar to: l(-)-carnitine; δmass: -42.0925 da]
[similar to: l(-)-carnitine; δmass: 0.4927 da]
[similar to: kasugamycin; δmass: -50.9845 da]
[similar to: kasugamycin; δmass: -268.0917 da]
[similar to: imidazoleacetic acid; δmass: 0.5339 da]
[similar to: hypoxanthine; δmass: 0.0336 da]
[similar to: histamine; δmass: -0.0500 da]
[similar to: glucose 1-phosphate; δmass: -46.9182 da]
[similar to: glucose 1-phosphate; δmass: -162.4555 da]
[similar to: fumonisin b1; δmass: -441.2533 da]
[similar to: d-α-tocopherol; δmass: -1.0078 da]
[similar to: d-sphingosine; δmass: 9.8779 da]
[similar to: dl-serine; δmass: 0.9007 da]
[similar to: dl-homoserine ; δmass: -0.4605 da]
[similar to: dl-glutamine; δmass: 0.0197 da]
[similar to: dl-dipalmitoylphosphatidylcholine; δmass: -549.9692 da]
[similar to: diosgenin; δmass: -43.0591 da]
[similar to: d-(+)-pipecolinic acid; δmass: 34.9961 da]
[similar to: cytosine; δmass: -0.4613 da]
[similar to: cytidine 5'-diphosphocholine; δmass: 34.1856 da]
[similar to: creatinine; δmass: -0.0058 da]
[similar to: creatine; δmass: -0.0188 da]
[similar to: colchicine; δmass: -57.9156 da]
[similar to: betaine; δmass: 0.5109 da]
[similar to: argininosuccinic acid; δmass: -0.2833 da]
[similar to: anthranilic acid; δmass: 24.5505 da]
[similar to: angiotensin iv; δmass: -623.4630 da]
[similar to: angiotensin iv; δmass: -622.8653 da]
[similar to: angiotensin iv; δmass: -618.4027 da]
[similar to: acetyl-l-carnitine; δmass: 17.9643 da]
[similar to: 5-hydroxyindole-3-acetic acid; δmass: -46.1327 da]
[similar to: 3-methylhistidine; δmass: -49.0757 da]
[similar to: 3-methylhistidine; δmass: 0.5102 da]
[similar to: 3-acetyl-11-keto-β-boswellic acid; δmass: -130.1696 da]
[similar to: 3,14-dihydro-15-keto-tetranor prostaglandin e2; δmass: -17.9185 da]
[similar to: 2-hydroxypropyl nortadalafil; δmass: -219.0893 da]
[similar to: 2,3,5,6-tetramethylpyrazine; δmass: 43.5182 da]
[similar to: 2,3,5,6-tetramethylpyrazine; δmass: -0.1670 da]
[similar to: (+/-)5(6)-eet; δmass: 120.5549 da]
[similar to: (+/-)5(6)-eet; δmass: 120.0220 da]
[similar to: (+/-)5(6)-dihet; δmass: 647.4084 da]
[similar to: (+/-)5(6)-dihet; δmass: 181.5329 da]
[similar to: (+/-)12(13)-dihome; δmass: -36.6433 da]
[1,2-phenylenebis(oxy)]bis(trimethylsilane)
[1-(5-phosphoribosyl)imidazol-4-yl]acetic acid
(z)-hex-3-enyl benzoate
(z)-3-butylidenephthalide
(sulfooxy)methyl 5-(3,4-dihydroxyphenyl)-4-hydroxypentanoate
(s)-2-hydrazino-3-(4-hydroxy-3-methoxyphenyl)-2-methylpropionic acid
(r)-equol
(e,e)-2,4-dodecadienal
(e)-p-coumaric acid
(e)-nitrofurazone
(e)-3-o-methyl entacapone
(carbamoylamino)(4-hydroxyphenyl)acetic acid
(ac)2-l-lys-d-ala
(9z,12z,15z)-n-[2-(3,4-dihydroxyphenyl)ethyl]-9,12,15-octadecatrienamide
(9z,12z,15z)-3-hydroxyoctadecatrienoylcarnitine
(9z,12z)-n-hydroxy-9,12-octadecadienamide
(9z)-n-[(2s,3r,4e,6e)-1,3-dihydroxy-4,6-tetradecadien-2-yl]-9-octadecenamide
(9z)-n-[(2s,3r,4e,6e)-1,3-dihydroxy-4,6-tetradecadien-2-yl]-2-hydroxy-9-octadecenamide
(9z)-9-hexadecenamide
(9cis)-retinal
(8s,16z,28e,30r)-16,28-dotriacontadiene-2,4,6,31-tetrayne-1,8,30-triol
(7z,10z,13z,16z)-docosatetraenoylcarnitine
(7z)-n-[(3s)-2-oxotetrahydro-3-furanyl]-7-tetradecenamide
(5z,8z,11z,14z)-1-(4-morpholinyl)-5,8,11,14-icosatetraen-1-one
(5z,8z)-tetradecadienoylcarnitine
(5z,7e)-9,10-secocholesta-5,7,10-triene
(5z)-7-{(1r,4s,5r,6r)-6-[(1e,3s)-3-hydroxy-1-octen-1-yl]-2,3-dioxabicyclo[2.2.1]hept-5-yl}-n-propyl-5-heptenamide
(5s,6e,8s,9s,12r,13e,15e)-21-chloro-5,9,20-trihydroxy-12-methoxy-6,8,16-trimethyl-2-azabicyclo[16.3.1]docosa-1(22),6,13,15,18,20-hexaene-3,11-dione
(5s)-5-[(3r,5r,8r,9s,10s,12s,13s,14s,17r)-3,12-dihydroxy-10,13-dimethylhexadecahydro-1h-cyclopenta[a]phenanthren-17-yl]-4-oxohexanoic acid (non-preferred name)
(5r)-5-[(3r,5s,7s,8r,9s,10s,13r,14s,17r)-3,7-dihydroxy-10,13-dimethylhexadecahydro-1h-cyclopenta[a]phenanthren-17-yl]hexanoic acid
(5-hydroxy-6-isobutyryl-8-methyl-2-oxo-4-phenyl-2h,8h-pyrano[2,3-f]chromen-8-yl)methyl hydrogen sulfate
(5alpha,6beta)-3-hydroxy-17-methyl-4,5-epoxymorphinan-6-yl beta-l-glucopyranosiduronic acid
(4s)-4-{[(9z)-3-hydroxy-9-octadecenoyl]oxy}-4-(trimethylammonio)butanoate
(4s)-4-[(9z,12z,15z)-9,12,15-octadecatrienoyloxy]-4-(trimethylammonio)butanoate
(4r,6e,8e,10r,11r,12e)-13-bromo-10,11-dichloro-4-hydroxy-7,11-dimethyl-3-methylene-6,8,12-tridecatrienoic acid
(3z,6e)-n-hydroxy-2,4,4,7-tetramethyl-6,8-nonadien-3-imine
(3s,9s,14ar)-3,6-dimethyl-9-{6-[(2s)-2-oxiranyl]-6-oxohexyl}decahydropyrrolo[1,2-a][1,4,7,10]tetraazacyclododecine-1,4,7,10-tetrone
(3s,5z,7e)-3-(3-aminopropoxy)-9,10-secocholesta-5,7,10-trien-25-ol
(3e,5e,7e)-6-ethyl-4-methyl-3,5,7-decatriene
(3beta,5beta,6beta,11alpha,12beta)-3,11-dihydroxy-5,6-epoxygorgostan-12-yl acetate
(3beta,5alpha,6alpha,7beta,15alpha,16beta,25s)-cholestane-3,6,7,8,15,16,26-heptol
(3beta,5alpha,24s)-4-methylenestigmasta-7,9(11),14-trien-3-ol
(3beta)-7,11-dioxolanostan-3-yl acetate
(2z,6e)-n-(2-hydroxyethyl)-2-methyl-2,6-icosadienamide
(2z)-3-[4,5-dihydroxy-2-(2-hydroxy-2-propanyl)-2,3-dihydro-1-benzofuran-7-yl]acrylic acid
(2s,4s)-4-amino-2-hydroxy-2-methylpentanedioic acid
(2s,3s,4r,6e)-2-amino-1,3-dihydroxy-6-heptadecen-4-yl hydrogen sulfate
(2s,3s)-2,3-dihydro-3-hydroxyanthranilic acid zwitterion
(2s,3s)-2-(dimethylamino)-1,3-octadecanediol
(2s,3r,4e,8e)-2-(tetradecanoylamino)-4,8-octadecadien-1,3-diol
(2s,3r,4e,6e)-2-amino-4,6-tetradecadiene-1,3-diol
(2s,3r,4e)-3-hydroxy-2-[(2-hydroxyhexadecanoyl)amino]-4-octadecen-1-yl 2-(trimethylammonio)ethyl phosphate
(2s)-3-hydroxy-2-({[(3s,4s,5r)-2,3,4-trihydroxy-5-(hydroxymethyl)tetrahydro-2-furanyl]methyl}amino)butanoic acid (non-preferred name)
(2s)-3-{[6-(pentacyclo[6.4.0.0~2,7~.0~3,6~.0~9,12~]dodec-4-yl)hexyl]oxy}-2-{[8-(tetracyclo[6.4.0.0~2,7~.0~3,6~]dodec-10-yl)octyl]oxy}-1-propanol
(2s)-3-{[(2r,4z)-2-methoxy-4-docosen-1-yl]oxy}-1,2-propanediol
(2s)-3-{[(2r)-2-hydroxypentadecyl]oxy}-1,2-propanediol
(2s)-2-methyl-4-(1h-purin-6-ylamino)-1-butanol
(2s)-2-[(6,12-dichlorododecanoyl)oxy]propanoic acid
(2r)-3-hydroxy-2-{[8-(tetracyclo[6.4.0.0~2,7~.0~3,6~]dodec-10-yl)octyl]oxy}propyl 2-(trimethylammonio)ethyl phosphate
(2r)-3-{[6-(tetracyclo[6.4.0.0~2,7~.0~3,6~]dodec-10-yl)hexanoyl]oxy}-2-{[8-(tetracyclo[6.4.0.0~2,7~.0~3,6~]dodec-10-yl)octyl]oxy}propyl 2-(trimethylammonio)ethyl phosphate
(2r)-3-{[(2-aminoethoxy)(hydroxy)phosphoryl]oxy}-2-{[8-(tetracyclo[6.4.0.0~2,7~.0~3,6~]dodec-10-yl)octyl]oxy}propyl 8-(pentacyclo[6.4.0.0~2,7~.0~3,6~.0~9,12~]dodec-4-yl)octanoate
(2r)-2-hydroxy-3-[(10z,13z,16z)-10,13,16-nonadecatrienoyloxy]propyl 2-(trimethylammonio)ethyl phosphate
(2r)-2,3-bis[(9e)-9-octadecenoyloxy]propyl 2-(trimethylammonio)ethyl phosphate
(2e,4e,8z)-n-(2-hydroxy-2-methylpropyl)-2,4,8-tetradecatrienamide
(2e,4e,6e)-5-ethyl-3-methyl-2,4,6-nonatriene
(2e,4e)-n-isobutyl-2,4-octadecadienamide
(2e)-4,8-dioxo-8-{[(2r)-1-(palmitoyloxy)-3-(phosphonooxy)-2-propanyl]oxy}-2-octenoic acid
(2e)-3,7,11,15-tetramethyl-2-hexadecen-1-yl 5-deoxy-5-(dimethylarsoryl)-2-o-methyl-beta-d-ribofuranoside
(2e)-2-benzylidenefuro[2,3-e][1]benzofuran-3(2h)-one
(2e)-2,5-dichloro-4-oxo-2-hexenedioic acid
(2e)-2-(methylthiomethyl)-3-phenyl-2-propenal
(2e)-1-(4-hydroxy-1-benzofuran-5-yl)-3-phenyl-2-propen-1-one
(22e)-cholesta-4,6,8(14),22-tetraen-3-one
(2,7-dimethyloctahydro-1h-cyclopenta[c]pyridin-4-yl)methanol
(1s,3z)-4-methylene-3-[(2e)-2-{(1r,3as,7ar)-7a-methyl-1-[(2r)-7,7,7-trifluoro-6-hydroxy-2-heptanyl]octahydro-4h-inden-4-ylidene}ethylidene]cyclohexanol
(1s,3r,5z,7e)-1,25-difluoro-9,10-secocholesta-5,7,10-trien-3-ol
(1s,2r,3s,4s,6r,7r,8r,14s)-3-hydroxy-2,4,7,14-tetramethyl-9-oxo-4-vinyltricyclo[5.4.3.0~1,8~]tetradec-6-yl {[2-methyl-1-(valylamino)-2-propanyl]sulfanyl}acetate
(1r,3s,5z)-5-[(2e)-2-{(1r,3as,7ar)-1-[(2s,3e,5e,7e)-9-ethyl-9-hydroxy-3,5,7-undecatrien-2-yl]-7a-methyloctahydro-4h-inden-4-ylidene}ethylidene]-4-methylene-1,3-cyclohexanediol
(1r,3s,5z)-5-[(2e)-2-{(1r,3as,7ar)-1-[(2r,3e,5e)-7-hydroxy-7-propyl-3,5-decadien-2-yl]-7a-methyloctahydro-4h-inden-4-ylidene}ethylidene]-4-methylene-1,3-cyclohexanediol
(18z)-15-oxo-18-tetracosenoic acid
(13z,16z)-docosadienoylcarnitine
(11z,14z)-eicosadienoylcarnitine
(11z)-n-[(2s,3r,4e)-1,3-dihydroxy-4-tetradecen-2-yl]-2-hydroxy-11-icosenamide
(11z)-eicoseneoylcarnitine
(11z)-14,14,14-trifluoro-11-tetradecenyl acetate
(±)-promethazine
(+/-)-tropinone
(+/-)-methoprene
(+)-riboflavin
(+)-eudesmin
(+)-cassaine
(+)-allo-octopine
(+)-alantolactone
(+)-10-deoxymethynolide
(-)-shikimic acid
(-)-physostigmine
(−)-nabilone
(-)-hygromycin a
(-)-febrifugine
(-)-bremazocine
Υ-aminobutyric acid (gaba)
Δ-ribono-1,4-lactone
Δ-gluconic acid δ-lactone
Β-alanine
Α-d-glucose-1,6-bisphosphate
Zanamivir
Virilon
Veronal
Valylvaline
Valeric acid
Valdecoxib
Urocanic acid
Uridine monophosphate
Uridine
Urate
Uracil
Tu4153400
Tritace
Trimethadione
Trichloroacetic acid
Trans-petroselinic acid
Trans-cinnamic acid
Trans-10-heptadecenoic acid
Toluene
Timonacic
Thysanone
Thyronine
Thymidine
Threonylphenylalanine
Tetrofosmin
Tetradecanedioic acid
Tetraacetylethylenediamine
Tenivastatin
Tauroursodeoxycholic acid
Taurine
Tanaproget
Talinolol
Sulukast
Sulotroban
Sulfuric acid
Sulfaphenazole
Sulfanilic acid
Sulfamethoxazole
Sucrose
Succinate
Stizolobic acid
Steviol
Stearoyl glutamic acid
Stearic acid
Sparsomycin
Sn-3-o-(geranylgeranyl)glycerol 1-phosphate
Sinapinic acid
Shrimp shell
Sesartemin
Ser-asp
Scopoletin acetate
Scoparone
Sarmentosin
Sancycline
Salvinorin a
Salicylic acid
Safrole
Ricinelaidic acid
Ribulose 5-phosphate
Qv1mvo1r
Quinoclamine
Queen bee acid
Pyruvic acid
Pyrrole-2-carboxylic acid
Pyrogallol
P-toluenesulfonic acid
Pseudouridine
Prostaglandin f1α
Propenidazole
Promegestone
Prolylleucine
Procymidone
Proacacipetalin
Pregnane-3,20-dione
Plumbagin
Pivagabine
Piragliatin
Pimobendan
Picloram-tripromine
Phosphoric acid
Phosphonic acid
Phosphoenolpyruvic acid
Phosphoaspartate
Phenylpyruvic acid
Phenylacetylglycine
Phenobarbital
P-gal
Pentoxyl
Pentiapine
P-dmea
P-cresylsulfate
Paracetamol sulfate
Pantothenic acid
Palmitoyl proline
Palmitoyl alanine
Palmitoleyl homoserine lactone
Palmitoleic acid
Palgly
Ozagrel
Oxycarboxin
Oxalosuccinic acid
Oxalic acid
Oxagrelate
Oxaceprol
Otonecine
Ornithine
Oleoyl-l-α-lysophosphatidic acid
Oleic acid
Oi1695000
O-beta-d-glucosyl-trans-zeatin
O-{hydroxy[(2r)-2-hydroxy-3-(nonadecanoyloxy)propoxy]phosphoryl}-l-serine
O-{hydroxy[(2r)-2-[(5z,8z,11z,14z,17z)-5,8,11,14,17-icosapentaenoyloxy]-3-(icosyloxy)propoxy]phosphoryl}-l-serine
O-{[(2r)-3-(henicosanoyloxy)-2-hydroxypropoxy](hydroxy)phosphoryl}-l-serine
O-{[(2r)-2-[(7z,10z,13z,16z)-7,10,13,16-docosatetraenoyloxy]-3-(octadecyloxy)propoxy](hydroxy)phosphoryl}-l-serine
O-[{(2r)-3-[(9z)-9-hexadecenoyloxy]-2-hydroxypropoxy}(hydroxy)phosphoryl]-l-serine
O-[{(2r)-3-[(7z,10z,13z,16z)-7,10,13,16-docosatetraenoyloxy]-2-hydroxypropoxy}(hydroxy)phosphoryl]-l-serine
O-[{(2r)-3-[(4z,7z,10z,13z,16z,19z)-4,7,10,13,16,19-docosahexaenoyloxy]-2-hydroxypropoxy}(hydroxy)phosphoryl]-l-serine
O-(hydroxy{(2r)-2-hydroxy-3-[(8z,11z,14z)-8,11,14-icosatrienoyloxy]propoxy}phosphoryl)-l-serine
O-(hydroxy{(2r)-2-hydroxy-3-[(2-methoxytetracosyl)oxy]propoxy}phosphoryl)-l-serine
O-(hydroxy{(2r)-2-hydroxy-3-[(2-methoxyoctadecyl)oxy]propoxy}phosphoryl)-l-serine
O-(hydroxy{(2r)-2-hydroxy-3-[(2-methoxynonadecyl)oxy]propoxy}phosphoryl)-l-serine
O-(hydroxy{(2r)-2-hydroxy-3-[(2-methoxyicosyl)oxy]propoxy}phosphoryl)-l-serine
O-(hydroxy{(2r)-2-hydroxy-3-[(2-methoxy-13-methylpentadecyl)oxy]propoxy}phosphoryl)-l-serine
O-(3-carboxypropanoyl)homoserine
N-α-l-acetyl-arginine
Ntzdes
N-tetradecanoyl-l-homoserine lactone
Nsc 48010
N-oleoyl-l-serine
N-oleoyl-l-methionine
N-oleoyl taurine
Nobiletin
N-methylnicotinamide
Nitrendipine
N-isovalerylglycine
Niflumic acid
Nicotinuric acid
N-icosanoyltaurine
N-glycolylneuraminic acid
Neuraminic acid
Neohesperidose
N-docosanoyl taurine
N-desmethylzolmitriptan
N-butyl lactate
N-arachidonoyltaurine
N-acetylneuraminate
N-acetylmuramic acid
N-acetyl-l-phenylalanine
N-acetyl-l-methionine
N-acetyl-d-alloisoleucine
N-acetylaspartic acid
N4-(beta-n-acetyl-d-glucosaminyl)-l-asparagine
N-[(10z)-7-isobutyl-3-isopropyl-5,8-dioxo-2-oxa-6,9-diazabicyclo[10.2.2]hexadeca-1(14),10,12,15-tetraen-4-yl]-1-methylprolinamide
N,n-dimethylarginine
N,n-diacetyllegionaminic acid
N-(4-amino-1-carboxybutyl)glutamic acid
N(4)-phosphoagmatine
N(2)-succinyl-l-glutamic acid
Myrtillin
Myristyl sulfate
Myristic acid
Monomethyl phthalate
Molybdic(vi) acid
Mizolastine
Miglitol
Mfcd08277028
Mfcd00059633
Mfcd00041564
Methyl indole-3-acetate
Methyl 4-hydroxy-3-[6-hydroxy-4-methoxy-7-(3-phenylpropanoyl)-1-benzofuran-2-yl]benzoate
Methyl 3-hydroxypalmitate
Methyl (9e)-9-octadecenoate
Methyl (9alpha,11alpha,13e,15s)-11,15-diacetoxy-9-hydroxyprost-13-en-1-oate
Methyl (6z,9alpha,11alpha,13e,15s)-11,15-diacetoxy-9-hydroxyprosta-6,13-dien-1-oate
Methacrifos
Meglumine
Medroxyprogesterone
Maraniol
Mandelate
Malondialdehyde
Malonate
Maleamic acid
Ma4000000
Lyngbic acid
L-tryptophan
L-threonine
L-threonic acid
L-serine o-phosphate
L-proline, 4-hydroxy-5-oxo-4-(tetrahydro-2,3,4-trihydroxy-2-furanyl)-
Losartan
Lisuride
Linoleic acid
L-histidine
L-gulonolactone
L-glutamine
L-glutamic acid
Leu-val
Leu-leu
Leucoline
Leucodelphinidin
Laurilsulfate
Lauric acid
L-aspartate
L-asparagine
Laserpitin
L-anserine
Lamiide
L-alpha-aspartyl-l-phenylalanine
L-2-succinylamino-6-oxoheptanedioic acid
Kynurenic acid
Kukoamine a
Kebuzone
Juvenile hormone iii
Izonsteride
Isoniazid pyruvate
Isodomedin
Isocarboxazid
Ipa
Integerressine
Inosine
Indoleacetyl glutamic acid
Indole-3-pyruvic acid
Indole-3-lactic acid
Indole-3-carboxylic acid
Indole-3-carboxilic acid-o-sulphate
Indole-3-carbidol
Indole-3-acryloylglycine
Indole-3-acrylic acid
Indole-3-acetic acid
Indole-2-carboxylic acid
Indole
Indane
Imidazoleacetic acid
Imazapyr
Imazamethabenz-methyl
Hypoxanthine
Hymexazol o-glucoside
Hymecromone
Hydroprene
Homogentisic acid
Hoggar
Hippurate
Hexamidine
Hexadecanedioic acid
Heptafluoropropane
Hept-2-ulose
Hepes
Hc blue 2
Guanosine monophosphate (gmp)
Guanosine
Guaiacol sulfate
Gly-ser
Glyhexamide
Glycylglutamine
Glycolic acid
Glycodeoxycholic acid
Glycocholic acid
Glycochenodeoxycholic acid
Glycerophospho-n-palmitoyl ethanolamine
Glycerophosphoglycerol
Glutaric acid
Glu-ser
Glu-gly
Glu-glu
Gluconic acid
Glucoheptonic acid
Ginkgoic acid
Gentisic acid
Genistein
Gamma-glutamyl-3-(methylsulfinyl)alanine
Gamma-glu-gln
Galacturonate 1-phosphate
Gaboxadol
Furylfuramide
Furomine
Furaspor
Furaneol
Fumarylacetoacetic acid
Fumaric acid
Fortimicin fu-10
Formylkynurenine
Fluorescein
Flumethiazide
Fluconazole
Flavin adenine dinucleotide (fad)
Filipin iii
Fg7175000
Etoricoxib
Etilevodopa
Ethyl docosahexaenoate
Ethopabate
Ethanolamine phosphate
Ethanal tetramer
Erucic acid
Epsilon-(gamma-glutamyl)-lysine
Epithienamycin e
Epea
Ent-prostaglandin f2α
Emorfazone
Elesclomol
Elacytarabine
Eglumetad
E3040
D-xylulosonic acid
D-xylonic acid
D-tagatose
D-sedoheptulose 7-phosphate
Doxofylline
Docosatrienoic acid
Docosapentaenoic acid
Docosahexaenoic acid
Dl-β-leucine
Dl-lysine
Dl-lactic acid
Dl-citrulline
Dl-4-hydroxyphenyllactic acid
Disulfamide
Diphenyldisulfide
Diphenadione
Dimethyl [(1-methoxy-1h-indol-3-yl)carbonyl]carbonodithioimidate
Dihydrothymine
Diethylpyrocarbonate
Diethyl phthalate
Diethyl (2r,3r)-2-hydroxy-3-methylsuccinate
Dichotomitin
Dichloroacetic acid
D-glucose 6-phosphate
D-glucosamine 6-phosphate
Dg6650000
Deoxycholic acid
Delcosine
Delanzomib
Dehydroascorbic acid
D-benzylpenicilloic acid
Danegaptide
Daidzein
D-(+)-xylose
D(+)-phenyllactic acid
D-(−)-threose
D-(-)-quinic acid
Cytidine 5′-monophosphate
Cytidine
Cystine
Cyclopentadecanolide
Cyclo(leucylprolyl)
Curvulalide
Cucurbitacin s
Cucumopine
Creatine
Costatol
Coronene
Convicine
Clofarabine
Citrate
Citalopram alcohol
Chloromebuform
Chlorfenethol
Carnosine
Carglumic acid
Carbutamide
Carbendazim
Camostat
Caffeic acid phenethyl ester
Cadralazine
Bronopol
Brofoxine
Brexpiprazole
Bretylium
Bis(2-ethylhexyl) phthalate
Biotin l-sulfoxide
Bicine
Benzylideneacetone
Benzyl cinnamate
Benzothiazole-2-sulfonamide
Benzoic acid
Azulfidine
Azelaic acid
Asp-leu
Aspartyl-l-proline
Ascr#28
Ascr#27
Ascr#24
Articaine
Argininosuccinic acid
Arg-glu
Aramite
Arachidonic acid
Apm
Apigenin 7-sulfate
Aniracetam
Anacardic acid
Aminolevulinic acid
Alpha-ketoglutaric acid
Aloin a
Allopregnanolone
Allantoin
Alcyopterosin j
Agn-190299
Adenosine 5'-monophosphate
Acronycidine
Acipimox
Acetylcarnitine
Acetophenone
Acetohexamide
Acetate2?,3?-(difluoromethylene)-5?-androstan-17?-ol
Acetanilide
Aceglutamide
Acamprosate
9-methyluric acid
9-hydroxynonanoic acid
90049
9,10-dihydroxystearic acid
8z,11z,14z-eicosatrienoic acid
8-iso-13,14-dihydro-15-keto prostaglandin f2α
8-hydroxyoctanoic acid
8-anilinonaphthalene-1-sulfonic acid
7-ethoxycoumarin
7209
6-ketoprostaglandin f1α
6-hydroxynicotinic acid
6-hydroxycaproic acid
6-hydroxy-1h-indole-3-acetamide
6,7-dimethyl-8-ribityllumazine
5-oxidanidyl-5-oxidanylidenenorvalyltyrosine
5-hydroxyindole-3-acetic acid
5-hydantoinpropionic acid
5-guanidino-2-oxopentanoic acid
5beta-cholanoic acid
5-aminovaleric acid
5923
5-(4-acetoxy-1-butynyl)-2,2â€²-bithienyl
4-undecylbenzenesulfonic acid
4-toluic acid
4-quinolinecarboxylate
4-phenylbutyric acid
4-phenolsulfonic acid
4-oxoproline
4-o-(a-d-glucopyranosyl) moranoline
4-nitrophenyl-beta-d-galactoside
4-methyleneglutamic acid
4-methylene-2-oxoglutarate
4-hydroxyphenylpyruvic acid
4-hydroxy-7-methoxy-n,n,n-trimethyl-3,5,9-trioxa-4-phosphaheptacosan-1-aminium 4-oxide
4-hydroxy-5-methylfuran-3(2h)-one
4-guanidinobutyric acid
4-ethylphenylsulfonic acid
4-aminopyridine
4-acetamidobutanoic acid
4129939
4-[2-(4-{[1-(4-fluorobenzyl)-1h-benzimidazol-2-yl]amino}piperidin-1-yl)ethyl]phenol
4-[(e)-2-{3,5-dihydroxy-4-[(1e)-3-methyl-1-buten-1-yl]phenyl}vinyl]phenyl hydrogen sulfate
4-[(2s)-2-hydroxy-3-(tetradecanoyloxy)propoxy]-2-(trimethylammonio)butanoate
4-[(2s)-2-hydroxy-3-(palmitoyloxy)propoxy]-2-(trimethylammonio)butanoate
4,7-dihydroxy-n,n,n-trimethyl-10-oxo-3,5,9-trioxa-4-phosphahenicosan-1-aminium 4-oxide
4,4-difluoro-17?-hydroxyandrost-5-en-3-one propionate
3-oxolauric acid
3-o-beta-d-galactosyl-sn-glycerol
3-methylhistidine
3-indoxyl sulphate
3-hydroxydecanoic acid
3-hydroxybutyric acid
3-deoxy-d-manno-octulosonic acid
3-dehydroquinic acid
3-bha
3beta,17beta-diacetoxy-5alpha-androstane
3-anisic acid
3328
3,7-dihydroxy-2-(3-hydroxyphenyl)-5-chromanesulfinic acid
3,4-difluoro-î³-oxobenzenebutanoic acid
3,4,5-trimethoxyhydrocinnamic acid
3-(acetamidomethylidene)-2-(hydroxymethyl)succinic acid
3-(7-hydroxy-4-oxo-4h-chromen-2-yl)phenyl hydrogen sulfate
3-((2-methyl-3-furyl)thio)-2-butanone
2-phosphoglycerate
2-o-ethyl ascorbic acid
2-methylcitric acid
2-keto-glutaramic acid
2-iodohexadecanal
2-hydroxy-2-(4-methyl-2-oxocyclohexyl)propyl hexopyranoside
2-hydroxy-1,2-diphenylethyl hydrogen sulfate
2-furoic acid
2-ethoxythiazole
2-dodecylbenzenesulfonic acid
2'-deoxyinosine
2'-deoxycytidine
2-deoxy-2-(glycoloylamino)-6-o-phosphono-beta-d-mannopyranose
2-chloro-5-(2-chlorobenzyl)-4,5,6,7-tetrahydrothieno[3,2-c]pyridine
2-chloro-1-ethoxy-1,1,2-trifluoroethane
2-amino-6-(1,2-dihydroxypropyl)-4(1h)-pteridinon
2-amino-3-carboxymuconic acid semialdehyde
2-amino-2,3,7-trideoxy-d-lyxo-hept-6-ulosonic acid
26-hydroxycholesterol 3-sulfate
2515
2512
2374
2347
2149
20-hydroxy-(5z,8z,11z,14z)-eicosatetraenoic acid
2-[(9z,12z)-9,12-octadecadienoylamino]ethanesulfonic acid
2,5-dimethyl-4-ethoxy-3(2h)-furanone
2,4-diaminotoluene
2,3-bisphospho-d-glyceric acid
2,3,4,5-tetrahydrodipicolinic acid
2-(diethoxymethyl)furan
2-(4-isopropyl-4-methyl-5-oxo-4,5-dihydro-1h-imidazol-2-yl)-4-methylbenzoic acid
2-(2-acetoxy-2-oxoethyl)-2-hydroxysuccinic acid
2-(1,2-dihydroxy-2-propanyl)-9-hydroxy-2,3-dihydro-7h-furo[3,2-g]chromen-7-one
2-((4-nitrophenoxy)methyl)oxirane
1-u
1-stearoyl-2-15(s)-hete-sn-glycero-3-pe
1-phenyl-1,3-octadecanedione
1-palmityl-2-oleoyl-sn-glycero-3-phosphate
1-oxo-1,2,4-butanetricarboxylic acid
1-o-phosphonopentitol
1-octadecylglycerone 3-phosphate
1-octadecyl lysophosphatidic acid
1-methyl-3-(2-thiazolyl)-1h-indole
1-methyl-2,3,4,9-tetrahydro-1h-beta-carboline-1,3-dicarboxylic acid
1-lauroyl-sn-glycero-3-phosphocholine
1-hexadecanoyl-2-(9z-octadecenoyl)-sn-glycero-3-phospho-d-myo-inositol
1-deoxy-d-altro-heptulose 7-phosphate
1-deoxy-1-{[(7r,17z,20z)-4-hydroxy-7-(hydroxymethyl)-4-oxido-9-oxo-3,5,8-trioxa-4lambda~5~-phosphahexacosa-17,20-dien-1-yl]amino}-beta-d-fructopyranose
1-deoxy-1-{[(7r)-4,7-dihydroxy-4-oxido-10-oxo-3,5,9-trioxa-4lambda~5~-phosphaheptacos-1-yl]amino}-beta-d-fructopyranose
1-azabicyclo[2.2.2]oct-3-yl (1s,4r)-4-hydroxy-1-phenyl-3,4-dihydro-2(1h)-isoquinolinecarboxylate
1-arachidonoyl-sn-glycero-3-phospho-l-serine
1a,1b-dihomo prostaglandin f2α
18-acetoxy-1alpha-hydroxyvitamin d3
1886839
1872050
16-hydroxyhexadecanoic acid
15-oxoede
15-hydroxypentadecanoic acid
154999
15(s)-hpete
13(s)-hpotre
13(s)-hotre
12-hydroxydodecanoic acid
12-hhtre
1228222
11β-13,14-dihydro-15-keto prostaglandin f2α
11-deoxy-pge1
11343172
11,12-epoxy-(5z,8z,11z)-icosatrienoic acid
11(z)-eicosenoic acid
11(z),14(z)-eicosadienoic acid
11(r)-hede
10-hydroxydecanoic acid
10-gingerol
10-(3,4-dihydroxy-6-methyl-5-methylene-2-heptanyl)-5,6-dihydroxy-7a,9a-dimethylhexadecahydro-3h-benzo[c]indeno[5,4-e]oxepin-3-one
1,5-anhydro-1-(2,4,6-trihydroxyphenyl)hexitol
1,4-dihydro-4-imino-1-î²-d-ribofuranosyl-3-pyridinecarboxylic acid
1,2-dimethoxy-2'-(methylsulfanyl)-1,2-dihydro-4'h-spiro[indole-3,5'-[1,3]thiazole]
1,2-dimethoxy-13-methyl[1,3]benzodioxolo[5,6-c]phenanthridine
1,2-dichlorobenzene
1-(propyldisulfanyl)-1-(propylsulfinyl)propane
1-(diisobutylamino)-3-(1,3-dimethyl-2,6-dioxo-2,3,6,7-tetrahydro-1h-purin-8-yl)-2-propanyl benzoate
1-(2-deoxy-alpha-d-erythro-pentofuranosyl)-2,4-dioxo-1,2,3,4-tetrahydro-5-pyrimidinecarboxylic acid
1-(2-deoxy-5-o-phosphono-beta-d-erythro-pentofuranosyl)-1,2-dihydropyrimidine
[similar to: α-aspartylphenylalanine; δmass: -47.0398 da]
[similar to: α,α-trehalose; δmass: -140.0515 da]
[similar to: urocanic acid; δmass: 0.0444 da]
[similar to: tyrosylalanine; δmass: -38.0183 da]
[similar to: threonine; δmass: 112.0133 da]
[similar to: taurine; δmass: 58.0360 da]
[similar to: orotidine 5'-monophosphate; δmass: -212.0902 da]
[similar to: ornithine; δmass: 40.9401 da]
[similar to: n-acetyl-l-methionine; δmass: 25.9943 da]
[similar to: n-acetyl-l-methionine; δmass: 25.9766 da]
[similar to: n-acetyl-dl-norvaline; δmass: 25.9920 da]
[similar to: n-acetyl-dl-norvaline; δmass: 25.9766 da]
[similar to: n-acetylaspartic acid; δmass: -42.0575 da]
[similar to: microcystin lf; δmass: -855.5492 da]
[similar to: microcystin la; δmass: -722.4393 da]
[similar to: l-glutamic acid; δmass: 57.9486 da]
[similar to: l-(+)-tartaric acid; δmass: 83.9086 da]
[similar to: indole-3-lactic acid; δmass: 0.8563 da]
[similar to: guanidinosuccinic acid; δmass: -6.0244 da]
[similar to: glycyl-l-leucine; δmass: 10.9657 da]
[similar to: fumaric acid; δmass: 0.0171 da]
[similar to: d-(+)-mannose; δmass: -60.1254 da]
[similar to: d-(+)-glucose; δmass: -0.0488 da]
[similar to: 3-methylhistidine; δmass: -0.0503 da]
[similar to: 3-iodo-l-tyrosine; δmass: -36.0216 da]
[similar to: 3-hydroxybutyric acid; δmass: -0.0832 da]
[similar to: 2,2-dimethylsuccinic acid; δmass: 63.0299 da]
.alpha.-aminoadipic acid
(z)-2-butene-1,2,3-tricarboxylic acid
(s)-malyl alpha-d-glucosaminide
(s)-malate
(m)-murrastifoline-f
(hydroxyethyl)methacrylate
(e)-parinaric acid
(e)-4-methoxycinnamic acid
(e)-3,4,5-trimethoxycinnamic acid
(8e)-8-heptadecenedioic acid
(7r,13e)-1-amino-4,12-dihydroxy-9-oxo-7-[(palmitoyloxy)methyl]-3,5,8-trioxa-4-phosphapentadec-13-en-15-oic acid 4-oxide
(7e,10e,13e,16e)-7,10,13,16-docosatetraenoic acid
(5z,13e,15r)-15-hydroxy-16,16-dimethyl-9-oxoprosta-5,13-dien-1-oic acid
(5e,9e)-5,9-tetracosadienoic acid
(4-ethoxyphenyl)urea
(3r,6r)-6-[(1r,3r,7e,17beta)-1,3-dihydroxy-9,10-secoestra-5,7-dien-17-yl]-2,10-dimethyl-2,3,10-undecanetriol
(3î±,5î²,6î±)-23-carboxy-3-hydroxy-24-norcholan-6-yl î²-d-glucopyranosiduronic acid
(3beta)-cholesta-5,7-dien-3-yl hydrogen sulfate
(3alpha,5alpha,17beta)-17-hydroxyandrostan-3-yl beta-d-glucopyranuronate
(3alpha)-3-hydroxycholan-24-oic acid
(2z)-3-(3,4,5-trimethoxyphenyl)-2-propen-1-yl acetate
(2s,4s)-4-hydroxy-2,3,4,5-tetrahydrodipicolinic acid
(2s,3s,4s,5r)-4-{[3-amino-5-(4-hydroxy-5-methyl-2-oxo-1(2h)-pyrimidinyl)tetrahydro-2-furanyl]methoxy}-3,5,6-trihydroxytetrahydro-2h-pyran-2-carboxylic acid (non-preferred name)
(2s,3r,4r,5s,6e,14r)-2-amino-3,4,5,14-tetrahydroxy-6-icosenoic acid
(2s)-4-methyl-2-({[(3s,4s,5r)-2,3,4-trihydroxy-5-(hydroxymethyl)tetrahydro-2-furanyl]methyl}amino)pentanoic acid (non-preferred name)
(2s)-4-{(e)-2-[(carboxymethyl)amino]vinyl}-2,3-dihydro-2,6-pyridinedicarboxylic acid
(2s)-4-(methylsulfanyl)-2-({[(3s,4s,5r)-2,3,4-trihydroxy-5-(hydroxymethyl)tetrahydro-2-furanyl]methyl}amino)butanoic acid
(2s)-3-phenyl-2-({[(3s,4s,5r)-2,3,4-trihydroxy-5-(hydroxymethyl)tetrahydro-2-furanyl]methyl}amino)propanoic acid (non-preferred name)
(2s)-3-methyl-2-({[(3s,4s,5r)-2,3,4-trihydroxy-5-(hydroxymethyl)tetrahydro-2-furanyl]methyl}amino)butanoic acid (non-preferred name)
(2s)-3-{[(1z)-11-methyl-1-dodecen-3-yn-1-yl]oxy}-1,2-propanediol
(2s)-3-(beta-d-galactopyranosyloxy)-2-hydroxypropyl (7z,10z,13z)-7,10,13-hexadecatrienoate
(2s)-3-(4-hydroxyphenyl)-2-({[(3s,4s,5r)-2,3,4-trihydroxy-5-(hydroxymethyl)tetrahydro-2-furanyl]methyl}amino)propanoic acid (non-preferred name)
(2r,3s)-2-(3,4-dihydroxyphenyl)-5,7-dihydroxy-3,4-dihydro-2h-chromen-3-yl icosanoate
(2r)-3-(hexadecyloxy)-2-hydroxypropyl methyl hydrogen phosphate
(2r)-3-({[(2s)-2,3-dihydroxypropoxy](hydroxy)phosphoryl}oxy)-2-hydroxypropyl (7z,10z,13z,16z)-7,10,13,16-docosatetraenoate
(2r)-3-({[(2s)-2,3-dihydroxypropoxy](hydroxy)phosphoryl}oxy)-2-hydroxypropyl (5z,8z,11z,14z)-5,8,11,14-icosatetraenoate
(2r)-3-({[(2s)-2,3-dihydroxypropoxy](hydroxy)phosphoryl}oxy)-2-hydroxypropyl (4z,7z,10z,13z,16z,19z)-4,7,10,13,16,19-docosahexaenoate
(2r)-2-hydroxy-3-[(hydroxy{[(1s,2r,3r,4s,5s,6r)-2,3,4,5,6-pentahydroxycyclohexyl]oxy}phosphoryl)oxy]propyl (9z)-9-hexadecenoate
(2r)-2-hydroxy-3-[(hydroxy{[(1s,2r,3r,4s,5s,6r)-2,3,4,5,6-pentahydroxycyclohexyl]oxy}phosphoryl)oxy]propyl (8z,11z,14z)-8,11,14-icosatrienoate
(2r)-2-hydroxy-3-[(hydroxy{[(1s,2r,3r,4s,5s,6r)-2,3,4,5,6-pentahydroxycyclohexyl]oxy}phosphoryl)oxy]propyl (7z,10z,13z,16z)-7,10,13,16-docosatetraenoate
(2r)-2-hydroxy-3-[(hydroxy{[(1s,2r,3r,4s,5s,6r)-2,3,4,5,6-pentahydroxycyclohexyl]oxy}phosphoryl)oxy]propyl (11z,14z)-11,14-icosadienoate
(2r)-2-hydroxy-3-[(1z)-1-tetradecen-1-yloxy]propyl 2-(trimethylammonio)ethyl phosphate
(2r)-2-hydroxy-3-[(1z)-1-icosen-1-yloxy]propyl dihydrogen phosphate
(2r)-2-hydroxy-3-(phosphonooxy)propyl (9z)-9-nonadecenoate
(2r)-2-hydroxy-3-(phosphonooxy)propyl (9z)-9-heptadecenoate
(2r)-2-hydroxy-3-(phosphonooxy)propyl (11z,14e)-11,14-icosadienoate
(2r)-2,3-dihydroxypropanoic acid
(2r)-2-(acryloyloxy)-3-(hexadecyloxy)propyl 2-(trimethylammonio)ethyl phosphate
(2e,4z)-2-hydroxy-6-(2-hydroxyphenoxy)-6-oxo-2,4-hexadienoic acid
(2e,4e,6e,8e,10e,12e,14e,16e,18e,20e,22e)-2,4,6,8,10,12,14,16,18,20,22-tetracosaundecaenal
(2e)-2-benzylidene-3-hydroxyheptyl hydrogen sulfate
(23s)-methyl-3alpha,7alpha,12alpha-trihydroxy-5beta-cholan-24-oic acid
(1s,2r,5r,6r,7s,8r,10s,12r,13s)-8,12-dihydroxy-6,12-bis(hydroxymethyl)-2,6-dimethyltetracyclo[11.2.1.0~1,10~.0~2,7~]hexadec-5-yl 3-methylbutanoate
(1r,2r,3r,5e,7e,17beta)-2-fluoro-17-[1-(3-hydroxy-3-methylbutoxy)ethyl]-9,10-secoestra-5,7-diene-1,3-diol
(1e)-4-(6-methyl-1,2-dithiin-3-yl)-1-buten-3-yn-1-ol
(17beta)-4,4-difluoro-17-hydroxy-17-methylandrost-5-en-3-one
(12s)-12-hydroxy-16-heptadecynoic acid
(10s)-juvenile hormone iii diol
(+/-)9,10-dihydroxy-12z-octadecenoic acid
(+/-)8(9)-dihet
(+/-)-2-hydroxyglutaric acid
(+/-)12(13)-dihome
(+/-)11(12)-eet
(+)-yohimbine
(+)-thienamycin
(+)-castanospermine
(.+/-.)-usnic acid
(-)-threo-isodihomocitric acid
(-)-andrographolide
